# Supplementary material for: Engineering programmable material-to-cell pathways via synthetic notch receptors to spatially control differentiation in multicellular constructs
Source: Nat Commun. 2024 Jul 13;15:5891. doi: 10.1038/s41467-024-50126-1 (PMC11246427; doi:10.1038/s41467-024-50126-1)
Supplement: Supplementary file 4 — Source Data [file 41467_2024_50126_MOESM4_ESM.xlsx]

## Sheet: Figure 1C - mCh actv % with µpa
	0	10	100	250	500	1000	1:1 Senders
	0	2.24	13.1859	25.5678	48.4089	73.6636	43.2243
	0.515464	3.14754	29.7521	13.9388	59.1549	58.5837	51.2567
	0.348189		20.6897	32.6547	52.5947	67.84	43.1835
	1.1925		25.3989			66.0974
	0.578991					65.8091

## Sheet: Figure 1H - mCh intensity on FN
	1:0	50:1	5:1	2:1	1:1	0:1
	494	417	364	488	709	477
	515	392	584	705	639	857
	379	444	625	437	830	799
	432	423	586	579	755	753
	433	414	494	425	765	821
	536	512	487	612	812	892
	385	456	621	372	0	725
	555	516	433	368	736	540
	395	418	589	474	0	477
	425	489	576	492	638	778
	434	452	503	481	566	395
	352	377	597	480	371	787
	367	484	487	510	783	818
	482	494	604	787	626	719
	495	455	585	490	856	879
	369	529	580	589	616	763
	547	374	584	457	821	765
	470	417	494	489	653	395
	340	512	632	325	553	716
	241	418	554	534	584	896
	414	362	518	530	756	460
	782	314	709	454	563	468
	379	300	551	526	475	723
	432	512	450	416	849	656
	310	393	642	404	780	781
	322	491	475	617	711	464
	456	442	410	562	672	771
	429	402	434	571	762	784
	301	472	791	425	468	725
	448	455	549	660	674	932
	475	446	608	508	496	524
	430	471	565	416	493	923
	369	542	856	530	817	493
	249	395	647	588	465	744
	418	463	395	420	423	819
	532	370	480	457	710	712
	382	458	678	478	735	860
	516	532	561	667	442	771
	252	568	686	481	697	835
	470	374	402	601	549	638
	440	502	612	821	713	772
	427	489	435	635	786	808
	302	434	465	591	765	793
	470	418	682	390	649	711
	322	490	582	394	465	821
	442	458	539	487	726	482
	390	510	545	508	842	850
	444	427	481	473	658	807
	497	453	770	587	449	437
	478	390	527	512	380	574
	0	435	441	346	245	892
	178	478	475	283	566	801
	368	410	638	591	790	842
	383	469	642	329	801	424
	406	458	613	503	606	838
	495	489	553	412	852	771
	484	475	450	496	561	894
	371	476	449	439	722	897
	361	429	659	603	797	781
	703	513	431	401	817	700
	101	441	692	458	379	676
	393	459	426	500	398	751
	349	457	566	509	707	783
	457	473	456	535	638	843
	402	440	681	573	584	828
	450	408	421	683	567	693
	388	381	765	523	691	714
	435	412	360	597	588	879
	446	609	870	730	727	697
	260	431	743	557	559	636
	389	384	649	560	752	375
	118	503	611	512	572	887
	443	529	374	649	682	836
	483	408	455	560	633	869
	432	355	453	382	0	681
	419	483	553	524	552	817
	517	468	398	542	0	450
	446	440	436	449	614	841
	410	393	570	649	270	747
	397	421	587	338	673	820
	451	377	547	437	674	793
	422	504	653	517	526	399
	291	436	556	624	878	939
	365	455	422	685	781	810
	283	428	396	698	761	720
	367	410	462	637	867	856
	530	452	512	816	620	906
	450	531	372	506	583	494
	488	463	522	566	417	879
	261	427	676	427	648	752
	444	415	462	420	510	297
	440	424	420	352	835	923
	475	474	468	623	689	855
	335	407	510	533	707	788
	387	419	458	482	399	825
	443	441	363	639	768	739
	247	307	489	543	477	496
	314	269	470	697	770	787
	447	329	537	280	430	832
	474	458	515	468	551	850
	409	497	454	432	871	449
	389	462	761	479	770	805
	445	492	501	495	728	424
	394	507	630	489	793	747
	479	384	728	296	661	936
	611	189	496	722	508	472
	549	483	530	606	444	715
	202	445	422	379	600	336
	259	465	495	429	430	751
	391	506	614	535	539	902
	434	245	478	526	887	777
	389	538	437	354	825	841
	496	504	606	405	755	869
	315	434	476	519	342	848
	329	430	625	629	714	512
	431	482	690	607	661	535
	411	492	554	448	786	797
	223	412	538	416	374	902
	504	379	461	403	577	757
	419	505	703	689	675	794
	371	494	441	462	789	819
	372	779	429	752	787	805
	166	426	432	530	645	442
	416	471	510	558	527	781
	356	397	600	314	289	913
	0	362	567	469	749	678
	204	484	583	374	750	848
	435	543	254	728	45	903
	446	458	463	517	790	805
	65	359	483	505	560	817
	218	487	588	0	784	845
	450	359	656	579	730	891
	398	481	598	573	601	731
	374	443	630	571	777	818
	444	482	388	503	602	820
	292	422	633	600	0	774
	406	480	523	308	541	790
	467	322	478	642	469	437
	317	438	559	311	714	661
	457	434	516	460	757	783
	300	348	522	427	469	676
	388	462	389	287	730	815
	437	403	424	370	762	724
	361	438	365	566	309	807
	0	420	467	411	616	884
	421	356	495	520	663	387
	499	412	512	488	740	766
	482	434	606	847	721	812
	438	496	673	566	196	436
	169	395	531	496	553	913
	478	497	448	488	497	885
	460	428	671	578	703	865
	373	404	515	666	756	801
	385	488	428	573	696	796
	329	396	588	614	498	259
	420	464	505	393	797	715
	191	449	507	0	354	850
	363	482	452	582	633	831
	384	429	410	476	782	840
	484	452	524	454	772	866
	291	395	537	452	807	842
	528	445	566	600	747	398
	462	481	373	554	404	834
	456	378	634	431	644	835
	480	37	508	533	713	773
	412	336	447	526	786	865
	382	365	456	590	826	820
	0	247	522	274	651	516
	508	459	392	497	773	752
	421	479	614	635	652	823
	338	358	472	765	777	822
	488	161	527	430	491	830
	135	266	467	435	548	693
	392	430	639	565	680	531
	463	493	368	386	615	847
	464	0	473	677	633	459
	369	497	503	473	602	841
	472	413	765	533	749	758
	435	585	346	594	660	825
	470	59	499	379	784	628
	372	156	462	453	536	571
	425	323	663	611	551	827
	151	402	729	518	685	864
	410	329	342	229	804	828
	419	0	331	475	749	369
	389	416	638	443	703	727
	493	387	583	320	832	406
	0	365	382	589	479	432
	358	407	432	431	793	881
	478	420	566	437	498	879
	438	369	603	572	609	850
	446	374	604	785	661	917
	420	519	518	531	526	889
	483	401	516	821	838	474
	396	388	608	667	0	813
	506	519	620	320	812	856
	471	322	537	396	774	930
	387	392	589	450	625	480
	0	318	505	651	661	850
	452	482	435	625	779	368
	460	220	503	363	568	828
	431	429	703	543	738	861
	364	413	682	529	840	811
	454	471	623	233	691	677
	377	151	465	404	381	406
	448	434	494	624	745	398
	311	443	671	395	525	814
	486	392	370	470	475	841
	465	468	434	283	410	655
	435	485	397	386	707	579
	416	521	512	533	156	826
	405	417	359	601	628	821
	455	438	433	735	0	799
	379	440	474	617	393	819
	0	438	548	509	509	499
	411	410	518	189	766	806
	454	432	634	681	792	448
	384	426	612	535	237	486
	466	418	450	0	453	630
	437	230	860	594	872	782
	417	302	443	538	604	848
	487	509	427	200	809	884
	398	475	475	668	496	803
	0	430	559	509	483	503
	401	335	483	304	665	849
	359	496	540	466	829	861
	209	364	731	373	711	862
	317	400	309	514	803	784
	320	457	509	336	826	456
	382	404	496	722	687	819
	495	377	535	198	749	846
	370	450	526	603	603	725
	479	407	535	584	613	631
	461	374	436	418	675	735
	311	279	650	436	442	869
	553	499	609	603	428	784
	344	443	521	277	780	850
	390	385	430	330	655	935
	377	413	526	599	410	460
	504	404	441	315	0	863
	403	407	668	397	690	875
	479	409	479	634	476	626
	446	0	422	347	540	455
	348	314	503	65	645	648
	321	0	662	418	473	859
	0	443	444	519	603	688
	388	326	480	545	808	810
	320	450	432	608	769	832
	496	427	511	627	597	477
	452	353	459	565	557	465
	351	548	331	685	657	765
	484	520	468	329	711	853
	411	0	510	588	605	908
	338	370	505	545	751	664
	354	476	466	627	465	417
	193	182	564	371	410	472
	436	489	551	545	958	696
	0	568	642	438	554	867
	465	483	454	571	566	823
	314	420	480	504	772	838
	0	260	529	868	636	783
	288	570	529	298	430	868
	302	371	622	658	538	889
	369	412	495	534	722	767
	349	360	740	458	644	722
	356	469	494	516	805	835
	0	438	536	673	802	871
	376	448	557	724	819	843
	391	210	613	476	368	507
	132	427	305	493	678	432
	478	438	466	274	896	523
	495	439	496	644	610	858
	372	357	719	647	697	444
	425	391	392	458	0	793
	250	460	563	702	660	771
	471	398	509	335	747	835
	387	332	745	521	559	823
	432	426	517	700	724	759
	472	419	427	611	718	816
	383	409	661	589	666	531
	494	392	494	252	732	778
	259	502	417	414	653	849
	443	320	427	741	831	537
	498	300	545	434	705	741
	164	470	468	533	717	869
	425	402	708	451	628	766
	469	481	547	194	565	700
	260	419	486	368	776	473
	416	357	467	466	433	654
	238	469	523	393	719	839
	242	0	387	311	799	372
	418	513	517	422	473	483
	480	247	571	384	526	485
	0	492	552	588	722	780
	424	0	496	497	746	752
	488	404	409	517	415	862
	501	472	430	561	503	872
	378	331	437	474	745	790
	0	461	101	483	659	899
	320	457	445	670	767	895
	392	449	530	526	844	852
	430	471	489	409	385	810
	445	450	490	536	565	460
	0	0	657	760	804	613
	406	345	741	666	825	506
	233	425	489	475	725	446
	427	348	374	302	743	836
	321	408	505	500	394	705
	0	412	567	628	423	847
	448	204	513	629	686	828
	408	0	467	481	592	759
	426	393	242	601	631	866
	435	385	547	636	690	767
	449	373	627	637	604	452
	0	413	505	651	709	498
	524	0	636	365	707	798
	0	404	606	0	571	544
	419	290	622	508	607	360
	441	403	193	665	752	743
	338	0	595	636	804	441
	421	360	307	0	479	763
	403	505	712	631	758	897
	261	237	439	320	644	452
	255	419	456	441	428	893
	311	278	405	551	740	820
	488	450	563	625	698	952
	358	463	731	511	0	260
	433	359	704	612	691	445
	473	382	515	323	703	780
	413	471	600	616	674	524
	435	326	706	605	944	122
	506	373	555	452	662	763
	345	235	385	0	425	955
	503	486	653	630	548	754
	575	648	509	587	827	427
	470	481	503	438	366	722
	594	345	566	441	569	364
	353	380	488	389	640	892
	0	443	474	438	714	729
	275	374	506	396	560	870
	341	398	798	260	682	659
	409	406	379	444	733	376
	0	398	494	377	628	896
	230	476	238	415	530	836
	399	122	691	615	742	617
	396	448	443	486	462	801
	413	428	505	431	526	799
	0	0	519	302	774	785
	492	470	507	706	0	889
	0	412	387	478	688	917
	332	427	523	624	809	698
	354	359	384	655	552	887
	373	518	482	450	571	749
	0	473	682	576	0	688
	193	410	551	363	641	791
	518	369	445	657	631	494
	419	440	516	106	812	829
	506	342	590	311	640	709
	471	498	403	515	656	361
	215	215	480	428	503	779
	419	288	619	556	836	483
	488	164	471	555	809	504
	492	810	420	357	400	778
	530	411	605	0	823	784
	487	178	564	702	687	444
	455	11	632	483	733	515
	378	488	423	590	554	777
	0	478	541	517	821	340
	471	424	480	404	749	553
	343	326	498	528	679	524
	361	0	443	353	486	480
	414	548	641	631	684	783
	407	338	560	546	824	671
	361	364	767	585	439	871
	0	283	516	397	389	695
	373	422	480	452	416	895
	431	531	495	454	678	406
	453	0	441	511	495	930
	371	447	426	0	557	876
	423	598	433	409	604	546
	384	451	396	431	812	853
	437	430	576	0	800	996
	412	480	620	597	790	868
	406	514	450	512	720	384
	0	384	480	558	0	811
	311	371	416	293	688	435
	234	397	396	396	529	429
	473	428	428	471	638	464
	0	306	594	446	782	831
	0	366	504	432	660	497
	876	365	465	355	764	384
	336	487	488	633	620	777
	453	445	419	578	87	718
	351	304	737	439	684	868
	0	0	542	0	677	430
	446	617	625	336	768	793
	499	440	387	623	207	873
	399	384	614	600	563	877
	0	446	540	581	709	428
	517	276	728	689	702	528
	422	156	659	239	703	661
	332	472	433	0	629	527
	326	0	626	256	583	572
	518	421	505	692	536	854
	402	437	404	689	769	890
	434	455	450	457	752	257
	0	392	665	419	800	765
	300	461	561	278	617	516
	486	460	500	551	715	426
	429	425	473	556	717	933
	0	262	559	340	767	769
	302	388	488	711	680	829
	431	421	631	0	579	843
	0	380	416	430	747	475
	473	373	486	586	611	820
	387	458	612	559	573	789
	379	459	676	438	541	813
	486	295	540	642	718	500
	425	129	526	671	572	819
	493	425	479	602	469	772
	506	440	668	466	947	803
	424	387	593	674	689	451
	484	390	558	330	614	815
	387	476	496	772	846	890
	459	469	640	517	516	439
	471	271	451	0	488	712
	0	442	382	398	566	915
	343	610	581	617	747	896
	0	0	459	375	647	761
	0	513	536	526	760	837
	396	374	651	322	707	864
	0	164	595	407	811	762
	373	479	614	506	675	751
	0	82	485	467	582	857
	424	450	434	413	650	878
	261	0	492	576	681	0
	424	380	508	540	0	552
	394	371	496	709	529	469
	441	307	571	409	730	853
	388	358	478	499	574	797
	278	357	453	664	393	782
	434	325	522	671	781	764
	535	0	467	378	795	435
	420	180	362	423	747	508
	496	351	632	376	700	670
	361	345	489	637	596	412
	298	484	361	505	218	873
	389	319	486	665	725	812
	367	435	356	748	615	795
	245	370	462	429	683	852
	294	0	531	418	763	797
	0	391	293	418	744	765
	412	360	511	565	580	771
	537	351	434	261	735	864
	399	0	468	452	349	962
	414	434	391	834	890	784
	0	423	578	562	679	728
	347	488	0	561	768	880
	187	182	452	553	462	881
	394	464	484	423	451	931
	221	265	460	446	566	752
	92	378	567	451	539	798
	459	231	736	550	816	431
	426	372	414	444	522	628
	478	281	530	0	751	834
	506	356	300	826	302	856
	453	392	498	488	478	840
	418	393	454	344	724	818
	284	334	634	706	774	884
	410	0	480	683	724	927
	285	417	594	0	839	895
	329	442	625	0	588	842
	446	389	414	336	654	327
	449	122	672	217	494	804
	362	375	432	385	775	514
	205	314	591	497	462	473
	311	438	386	453	703	861
	249	0	424	269	634	834
	258	320	459	530	363	827
	444	400	441	540	305	813
	411	330	544	271	785	981
	445	450	585	355	630	913
	388	0	628	453	0	835
	0	0	497	647	721	730
	401	0	633	325	419	831
	433	455	411	602	473	732
	0	392	514	665	688	266
	412	357	401	710	869	881
	473	348	478	681	644	430
	176	371	511	0	761	713
	370	470	479	517	735	331
	122	469	472	576	593	730
	381	344	456	604	761	928
	407	0	463	194	345	857
	467	372	371	517	723	456
	300	118	602	444	556	851
	484	0	606	469	687	806
	434	256	440	497	893	791
	351	393	411	0	613	822
	118	351	618	438	575	912
	408	492	580	689	423	830
	422	349	534	371	455	480
	365	106	517	65	773	721
	370	460	356	0	541	694
	365	486	425	37	690	789
	0	0	527	496	792	497
	305	453	462	0	741	858
	452	390	810	290	653	805
	262	425	434	524	675	450
	352	297	419	520	655	928
	262	159	677	0	554	459
	375	428	550	747	569	469
	537	459	664	330	511	470
	0	383	454	668	193	754
	0	506	574	439	518	335
	389	444	492	395	542	872
	449	396	575	683	765	800
	423	444	356	541	369	920
	379	388	307	520	0	333
	358	437	495	0	787	764
	471	379	556	358	514	771
	0	392	526	278	522	883
	0	234	382	683	894	652
	398	0	449	480	0	891
	469	368	423	468	513	421
	390	504	466	629	784	814
	145	402	341	555	633	635
	0	451	557	430	537	655
	378	335	531	390	584	878
	261	542	440	263	825	481
	385	344	476	0	648	950
	0	313	645	718	647	599
	266	313	526	300	750	377
	344	0	420	517	721	417
	483	403	678	161	469	842
	384	382	669	586	751	468
	450	423	429	329	822	884
	453	0	581	568	623	432
	235	299	581	543	414	513
	499	234	649	491	562	818
	360	417	451	437	591	702
	498	392	367	0	763	794
	191	454	430	634	885	811
	343	0	459	448	762	0
	0	468	317	523	602	840
	413	395	576	676	890	249
	0	414	555	575	697	412
	341	405	585	612	649	804
	0	648	345	651	671	749
	452	333	544	484	767	422
	397	438	325	499	636	415
	437	412	474	477	648	840
	480	501	350	553	339	435
	332	385	429	388	718	523
	226	0	579	159	676	827
	0	292	536	596	860	870
	381	486	480	303	429	680
	396	457	435	591	659	715
	363	0	374	331	527	456
	480	427	492	477	853	758
	0	463	457	358	797	409
	391	0	436	472	614	370
	278	408	824	405	835	807
	444	404	355	399	788	811
	229	0	698	501	763	884
	0	449	352	646	440	827
	0	0	481	613	490	543
	356	403	394	671	816	865
	0	362	522	0	732	762
	439	169	573	215	896	487
	372	417	487	351	275	753
	381	0	541	550	748	854
	0	471	836	688	699	866
	432	266	423	369	764	905
	457	435	399	471	823	424
	0	416	440	603	402	439
	346	352	409	370	781	921
	411	388	434	289	680	836
	237	295	520	417	760	862
	0	414	437	381	0	812
	106	0	468	0	863	429
	118	358	518	469	711	797
	478	350	427	405	814	846
	247	156	470	159	483	810
	482	0	625	721	711	875
	446	337	603	461	698	759
	477	440	626	169	631	929
	0	0	479	566	698	768
	11	363	334	0	826	767
	0	642	551	425	538	423
	399	399	445	467	0	780
	335	331	613	526	522	659
	289	398	797	0	764	653
	375	114	563	350	665	722
	542	309	437	498	823	502
	151	0	349	605	866	703
	0	0	482	0	521	850
	433	473	370	571	812	759
	332	0	471	576	522	842
	406	454	556	589	596	903
	347	0	417	600	812	761
	478	443	614	668	669	909
	458	442	553	592	0	656
	364	110	495	356	829	910
	398	404	581	419	647	845
	428	271	561	726	480	859
	382	521	652	540	786	710
	369	420	420	763	714	490
	0	471	662	375	417	857
	233	309	488	543	482	822
	317	475	477	743	620	821
	406	404	443	415	466	917
	499	424	394	0	570	841
	291	193	692	632	698	742
	480	449	554	399	584	835
	478	355	399	0	627	815
	493	410	545	426	526	824
	0	391	592	0	376	779
	0	0	565	265	701	686
	171	422	453	377	522	851
	374	424	470	700	307	791
	87	430	514	760	569	493
	380	387	594	429	534	901
	248	92	537	678	495	774
	0	473	713	478	843	891
	238	448	505	239	508	803
	293	229	304	675	714	832
	459	331	668	528	635	809
	386	233	604	560	505	850
	0	132	457	656	849	797
	182	448	533	413	465	426
	0	382	395	531	564	801
	396	406	409	0	795	769
	413	0	405	0	508	808
	387	398	397	445	730	775
	463	297	387	607	640	784
	323	401	575	529	668	703
	434	379	385	597	576	806
	0	404	374	699	387	793
	925	350	507	435	0	739
	324	0	653	500	424	583
	0	353	391	365	477	575
	0	367	454	0	415	830
	0	424	533	396	648	877
	465	490	450	660	543	467
	576	449	639	736	765	877
	345	353	474	530	413	869
	205	322	595	599	568	861
	0	475	676	595	636	864
	0	443	435	469	667	435
	422	0	549	694	732	817
	404	479	580	620	738	850
	386	375	494	636	0	385
	481	461	505	0	802	366
	129	396	518	37	688	442
	406	421	365	648	796	898
	174	77	631	546	720	410
	432	331	368	290	678	912
	525	441	387	699	558	471
	491	0	361	611	729	678
	397	450	516	442	740	644
	0	345	402	395	663	365
	442	0	410	287	753	337
	272	261	485	834	828	792
	359	470	229	464	707	791
	275	0	509	148	732	781
	475	0	459	45	820	765
	325	0	419	479	514	648
	87	65	470	576	548	339
	346	494	490	233	691	623
	0	338	677	521	601	802
	440	52	285	384	683	262
	426	477	347	0	516	419
	474	469	480	355	583	852
	470	418	683	519	479	719
	353	423	453	348	839	863
	82	374	474	344	0	738
	59	0	393	412	777	833
	435	250	532	0	679	827
	221	0	399	601	811	826
	410	371	623	341	766	749
	320	0	541	334	461	444
	418	375	492	617	716	898
	441	226	529	414	645	834
	337	465	0	0	524	768
	375	374	537	0	753	808
	393	169	512	684	669	801
	481	282	630	455	519	879
	421	317	0	0	567	694
	0	0	416	704	582	335
	338	403	464	0	577	716
	0	484	480	650	507	662
	487	416	438	29	772	887
	0	508	509	400	793	316
	417	553	491	568	698	793
	412	169	561	670	636	375
	174	0	818	547	915	883
	413	0	0	0	772	269
	384	243	359	309	472	699
	0	316	833	603	726	770
	388	0	221	652	740	848
	0	422	447	101	649	378
	396	259	300	370	625	873
	315	464	555	478	500	930
	316	476	610	0	688	428
	403	360	332	620	810	766
	388	379	549	422	682	777
	161	360	589	440	588	858
	444	0	405	443	733	750
	0	398	443	490	665	326
	344	526	602	698	529	883
	367	387	607	605	696	478
	398	376	672	410	734	510
	385	418	638	601	393	428
	486	341	671	531	724	905
	409	0	441	288	378	826
	247	348	597	724	794	415
	419	393	536	497	693	818
	0	515	690	590	748	508
	367	492	287	543	645	427
	317	0	544	506	0	889
	431	450	501	0	577	902
	468	412	0	752	680	279
	0	381	650	490	719	413
	0	0	579	507	648	935
	412	509	285	654	539	770
	465	622	726	212	0	954
	396	0	591	451	365	858
	478	345	566	501	534	838
	431	151	483	457	783	810
	361	289	191	358	434	827
	444	0	480	532	835	742
	487	191	660	527	458	871
	398	558	450	277	632	518
	322	395	425	481	571	511
	354	412	515	440	493	858
	428	482	366	553	819	721
	345	415	378	0	521	802
	427	0	416	156	676	332
	414	357	223	0	518	848
	462	391	364	339	720	804
	366	509	294	309	691	625
	362	0	536	368	606	873
	460	526	555	125	532	482
	313	0	520	357	469	488
	0	349	399	729	844	629
	0	355	702	480	696	701
	0	164	557	462	411	848
	0	0	384	899	787	757
	343	0	682	317	711	797
	129	386	519	771	619	670
	0	486	486	456	0	496
	488	264	592	330	322	745
	308	343	455	398	0	799
	489	429	581	428	418	535
	0	0	399	412	783	644
	241	457	769	411	712	410
	384	405	521	176	744	790
	416	231	500	697	406	732
	404	384	418	527	618	547
	407	443	489	367	608	404
	423	507	677	300	474	576
	365	519	620	424	741	760
	437	470	194	374	463	940
	371	221	485	850	839	392
	414	315	567	504	837	930
	422	374	0	458	780	750
	265	425	638	599	759	844
	258	382	661	547	430	555
	447	465	449	612	316	740
	346	234	490	551	356	742
	0	0	577	698	694	498
	403	445	612	369	905	430
	0	352	445	459	719	855
	444	0	354	569	621	873
	0	402	419	543	315	922
	430	268	455	746	400	0
	464	529	560	360	712	766
	226	367	460	0	664	858
	266	266	395	714	395	825
	367	358	542	0	525	802
	396	481	485	369	591	758
	29	212	437	387	339	837
	475	295	517	850	419	814
	395	0	699	602	495	730
	0	454	435	0	395	432
	362	266	465	469	700	439
	465	416	429	790	890	970
	334	275	451	178	756	907
	314	355	254	0	563	959
	125	450	528	829	505	369
	174	0	536	517	0	321
	489	361	522	281	818	809
	503	423	661	477	508	658
	326	0	492	679	535	483
	436	431	400	344	829	939
	356	494	409	322	702	396
	487	299	489	0	914	878
	374	410	587	642	405	869
	0	368	504	546	615	872
	0	473	405	595	534	839
	0	604	627	641	572	759
	271	455	670	448	576	904
	0	459	405	442	487	432
	220	290	471	493	648	730
	380	501	461	509	611	889
	0	0	669	307	663	839
	395	0	658	699	728	824
	0	281	606	683	532	822
	433	139	399	518	730	873
	390	450	603	439	751	752
	363	0	580	0	671	737
	0	412	338	0	591	880
	323	427	462	0	592	732
	447	427	510	582	737	797
	0	283	516	191	836	916
	0	421	675	428	490	730
	399	242	528	510	0	450
	0	381	550	609	555	671
	0	215	566	0	845	666
	0	429	475	564	673	689
	353	358	413	0	700	726
	0	433	499	658	769	749
	471	369	398	0	761	344
	0	429	372	591	341	890
	410	441	594	456	824	491
	494	317	618	409	720	854
	420	356	668	437	379	771
	0	338	451	462	837	358
	489	406	386	487	759	702
	351	432	714	428	704	784
	0	317	406	649	528	855
	452	227	583	328	803	929
	0	180	430	388	706	892
	426	560	578	229	616	768
	229	271	423	422	0	550
	159	379	0	0	497	872
	475	217	389	484	713	406
	336	371	328	456	455	922
	373	0	512	641	485	517
	440	0	669	421	455	749
	302	332	430	616	552	673
	0	0	428	528	868	783
	432	193	565	567	694	479
	306	360	339	645	663	455
	477	460	508	533	513	721
	369	0	623	562	742	903
	363	295	466	558	730	809
	465	311	578	541	631	787
	324	0	485	637	817	869
	429	174	385	0	596	678
	0	0	398	532	356	739
	65	290	467	405	518	859
	515	0	440	326	542	860
	436	377	453	0	725	279
	142	326	516	463	706	0
	345	340	675	344	493	759
	159	324	414	733	611	768
	373	398	440	618	424	480
	0	445	325	496	682	239
	0	437	458	0	691	772
	386	331	280	623	617	770
	0	374	703	682	728	821
	304	445	435	507	674	810
	429	360	563	645	726	460
	0	266	492	491	491	899
	461	458	423	607	757	846
	357	432	540	562	398	770
	0	0	419	681	387	808
	0	413	512	527	513	825
	468	0	544	572	808	821
	187	349	461	488	756	715
	132	579	635	356	480	902
	0	106	561	0	445	385
	338	0	544	663	446	946
	325	501	575	367	398	650
	0	383	423	466	760	856
	463	277	572	351	745	884
	439	0	667	632	591	425
	391	366	666	293	0	493
	424	331	329	614	752	314
	318	331	596	502	572	905
	205	0	0	584	556	525
	363	389	0	764	673	911
	325	0	515	441	543	945
	0	422	521	672	839	886
	0	325	678	570	536	881
	339	452	293	685	581	748
	291	352	410	20	317	848
	285	0	366	372	509	866
	59	284	519	421	485	795
	342	310	440	346	398	790
	0	114	740	0	705	449
	321	365	636	683	472	511
	0	0	622	483	538	839
	0	0	615	480	802	360
	0	434	504	482	702	791
	433	413	507	531	445	440
	386	194	535	315	755	857
	459	0	546	413	811	635
	399	353	486	386	505	808
	0	356	610	663	541	832
	403	0	455	480	763	865
	491	440	499	611	752	774
	251	148	310	0	458	0
	254	361	528	644	666	852
	0	570	0	724	560	852
	417	383	568	370	472	840
	169	305	693	505	737	787
	305	402	393	473	597	389
	314	404	427	403	459	314
	0	0	429	474	864	890
	533	412	457	610	0	428
	369	0	431	576	515	806
	439	0	542	779	761	885
	474	472	406	649	643	935
	341	421	662	322	703	511
	0	442	325	588	656	863
	0	0	393	607	677	391
	332	359	610	499	744	856
	77	279	592	622	845	758
	424	334	532	445	553	822
	383	0	475	667	663	831
	0	0	791	0	518	777
	0	471	476	681	237	538
	405	406	597	546	866	812
	358	454	224	110	563	658
	0	0	905	520	841	383
	454	435	374	515	582	484
	492	468	444	556	509	745
	441	294	628	0	801	770
	344	276	579	476	653	821
	501	335	669	0	514	700
	501	200	448	322	596	871
	0	412	475	620	887	693
	395	0	417	645	616	0
	396	326	466	395	0	788
	0	135	807	290	757	788
	314	0	487	458	537	407
	361	302	0	29	583	859
	0	424	0	360	689	693
	0	420	335	398	821	925
	401	496	424	135	637	869
	0	0	674	517	699	856
	493	249	439	302	732	687
	425	0	559	710	510	752
	408	451	0	293	495	727
	492	451	409	379	605	587
	0	382	484	430	671	430
	176	367	592	342	741	741
	0	0	474	293	616	845
	263	416	339	0	590	460
	245	0	633	664	754	835
	0	110	478	614	817	759
	0	384	555	234	754	707
	0	301	425	560	746	470
	687	451	451	383	788	637
	0	402	538	601	683	816
	527	0	471	623	828	664
	234	471	465	0	526	915
	480	456	553	464	0	748
	0	0	424	380	730	412
	469	340	424	597	532	835
	433	0	392	320	814	915
	458	0	531	564	755	812
	484	0	255	406	516	857
	429	327	631	542	765	698
	297	311	540	451	603	518
	397	0	515	374	607	859
	452	384	0	321	534	273
	486	480	303	45	605	702
	352	0	411	0	785	889
	380	430	497	546	561	602
	0	419	302	0	329	895
	0	0	716	639	505	811
	477	0	515	347	720	861
	227	349	454	668	756	845
	370	318	348	0	463	801
	462	209	721	766	456	860
	326	323	514	0	562	825
	415	0	672	0	817	765
	427	0	593	316	776	740
	443	454	502	619	821	408
	503	343	392	234	385	517
	425	404	142	351	659	833
	0	323	490	646	778	892
	407	422	579	352	669	741
	0	309	251	593	647	807
	466	396	243	274	648	618
	456	429	505	437	592	859
	0	0	739	334	625	858
	510	404	496	417	704	939
	365	118	549	271	737	476
	0	11	431	322	712	883
	512	248	0	0	780	784
	0	478	336	488	696	770
	444	397	454	670	600	794
	0	0	581	727	656	650
	345	45	414	868	666	834
	340	387	471	646	441	814
	434	364	0	469	736	0
	317	245	500	583	677	938
	470	441	557	0	613	747
	0	449	473	512	485	423
	413	77	565	618	734	701
	510	259	474	349	669	426
	457	245	285	0	475	649
	0	449	666	676	684	760
	0	92	0	552	372	806
	226	0	563	439	409	812
	500	0	500	0	774	799
	410	0	477	331	542	263
	424	270	622	390	471	814
	187	0	491	327	725	413
	0	0	384	411	0	805
	169	0	468	631	660	789
	356	424	543	518	564	469
	0	486	512	340	728	818
	226	371	505	470	744	858
	421	217	612	680	751	852
	359	0	438	0	430	907
	247	494	447	713	350	732
	384	471	486	544	562	364
	0	251	333	389	698	836
	437	331	541	517	890	900
	365	420	749	508	564	878
	462	0	644	586	388	744
	0	0	531	601	685	783
	0	0	404	526	733	749
	348	0	360	189	700	351
	0	418	431	244	422	371
	288	0	618	617	709	875
	407	513	308	723	713	691
	373	309	0	630	720	803
	0	436	625	609	622	308
	0	656	496	479	720	776
	353	374	494	362	571	883
	347	297	358	106	411	571
	293	0	604	542	845	609
	0	455	523	542	787	871
	77	426	597	762	770	889
	0	333	441	755	335	837
	0	457	526	488	500	375
	462	540	460	0	624	813
	510	428	537	204	0	449
	209	202	644	839	331	473
	488	411	495	465	569	754
	420	411	624	736	415	456
	196	389	586	668	0	774
	374	0	500	561	527	837
	164	0	374	0	760	453
	387	0	382	421	630	712
	231	0	379	0	684	749
	307	0	705	0	862	421
	406	0	414	823	698	520
	337	0	741	394	733	938
	445	283	567	715	390	830
	331	356	366	348	683	470
	315	334	792	424	749	439
	262	370	275	523	0	730
	0	424	407	323	845	683
	497	398	449	553	637	783
	473	351	357	405	716	781
	368	315	395	630	448	379
	491	395	346	450	616	815
	0	340	461	687	0	789
	0	258	592	556	764	965
	424	432	610	0	506	889
	455	418	472	0	451	723
	403	325	715	527	510	281
	336	0	487	656	706	939
	405	431	529	477	745	327
	139	444	430	607	697	805
	308	0	375	0	648	752
	0	0	441	505	332	352
	431	151	785	520	718	712
	114	0	505	593	174	807
	110	444	359	0	570	856
	281	0	505	708	372	858
	350	379	524	0	0	717
	423	442	497	432	647	801
	194	456	469	576	543	835
	0	307	426	0	726	744
	282	385	503	0	509	866
	145	443	542	494	839	468
	0	300	552	451	624	745
	0	434	600	387	418	351
	259	378	672	610	707	465
	423	608	564	310	290	816
	359	477	389	0	735	845
	429	317	634	0	519	857
	398	357	442	560	726	579
	402	404	571	0	424	854
	448	59	306	384	715	321
	0	500	678	631	243	799
	420	310	526	665	707	184
	424	525	503	0	431	745
	385	287	334	803	507	856
	0	287	289	265	221	400
	352	487	468	454	760	419
	349	338	476	472	473	456
	438	313	667	452	442	891
	0	156	600	200	516	800
	270	0	698	524	0	432
	465	0	357	488	687	568
	394	0	220	421	217	741
	229	0	309	601	553	841
	536	0	435	631	673	795
	0	285	721	287	465	673
	435	235	521	0	521	797
	0	291	329	0	713	877
	0	413	656	220	656	716
	0	400	433	666	766	490
	210	243	569	554	631	514
	268	540	339	0	648	827
	0	129	420	540	740	634
	92	523	355	359	617	944
	242	267	560	389	707	345
	334	0	494	496	701	862
	224	362	619	97	460	823
	430	375	446	438	570	766
	333	455	461	273	738	719
	268	0	402	394	861	370
	65	0	418	700	633	446
	304	0	673	553	669	283
	415	274	598	846	773	837
	0	450	464	0	761	957
	0	380	572	476	358	371
	407	0	421	628	733	453
	470	516	558	439	874	818
	330	358	249	556	761	827
	434	0	571	652	565	870
	365	0	626	371	752	853
	344	0	560	630	782	439
	176	266	604	423	754	821
	0	367	341	0	608	809
	0	0	540	676	379	926
	390	0	436	517	782	412
	415	233	403	250	689	722
	401	266	589	226	737	856
	413	420	508	397	673	829
	349	390	704	578	696	245
	401	488	0	629	638	789
	0	129	569	0	0	889
	386	629	410	503	791	885
	336	302	403	0	656	925
	229	509	573	360	795	804
	465	353	315	0	813	899
	0	0	600	431	0	811
	437	353	159	0	809	883
	526	0	541	714	750	538
	421	0	536	585	645	758
	0	0	426	334	694	473
	502	244	642	114	0	836
	395	282	345	0	553	470
	297	0	450	560	422	834
	347	388	282	376	0	890
	294	252	460	361	689	407
	0	286	722	0	361	434
	381	296	629	523	812	827
	478	430	559	594	607	444
	0	406	453	0	204	703
	469	459	383	408	171	763
	463	388	434	420	439	820
	409	466	644	461	561	917
	356	0	0	807	682	886
	376	0	615	343	961	789
	215	416	429	587	470	318
	0	490	456	458	792	887
	353	0	478	745	754	153
	422	0	399	767	683	316
	271	370	373	0	637	339
	372	378	602	125	745	854
	307	331	607	0	561	441
	418	262	367	604	742	702
	339	171	0	0	754	740
	275	398	395	557	647	837
	0	0	521	570	666	663
	414	403	486	562	365	892
	156	0	658	828	643	822
	442	180	592	675	583	733
	276	396	452	789	382	719
	360	424	591	0	804	423
	455	0	686	544	798	843
	0	0	501	616	375	845
	0	433	241	0	537	803
	320	457	231	454	87	832
	288	428	465	511	851	657
	505	361	591	592	514	375
	339	409	411	715	0	872
	320	287	372	513	716	478
	406	446	514	629	557	792
	0	441	378	535	695	913
	0	0	425	0	825	886
	0	0	278	0	705	811
	318	444	477	349	406	736
	0	125	597	303	768	779
	417	0	391	490	771	444
	386	0	495	475	606	694
	352	274	502	339	756	884
	286	280	367	498	430	867
	460	0	802	151	542	684
	218	161	373	632	537	934
	407	356	439	410	395	0
	193	0	224	435	855	704
	451	171	475	454	0	840
	496	368	334	612	925	683
	335	0	290	0	611	626
	464	506	527	441	707	224
	0	202	437	514	881	427
	403	408	399	700	705	786
	375	0	522	220	394	898
	0	404	622	643	655	875
	0	293	540	508	792	926
	0	331	639	590	534	922
	235	377	470	37	0	728
	366	286	539	708	446	793
	360	0	589	587	629	881
	0	0	501	544	739	742
	0	721	401	319	0	420
	434	252	334	367	741	234
	386	356	329	498	533	981
	346	166	384	0	554	723
	371	0	424	541	0	384
	525	391	335	611	243	464
	0	490	244	706	737	785
	245	457	693	360	810	838
	260	0	621	247	664	490
	0	0	566	350	610	824
	142	261	444	499	414	875
	349	848	435	0	810	501
	429	268	468	204	605	830
	391	259	641	390	856	400
	245	176	601	510	758	823
	323	247	649	568	0	843
	0	0	488	620	684	397
	296	0	426	577	623	748
	387	349	545	526	649	471
	0	427	487	379	476	736
	202	389	534	337	592	804
	562	394	535	592	597	808
	367	106	604	502	641	818
	0	0	332	746	878	937
	368	429	536	0	596	942
	379	323	491	355	767	616
	376	414	349	432	857	744
	381	286	164	565	539	836
	364	453	428	736	652	813
	0	262	447	394	778	377
	470	362	656	357	746	760
	267	0	446	424	346	368
	398	504	389	647	806	840
	0	315	732	491	614	456
	337	0	374	187	0	430
	430	0	581	270	470	894
	0	421	410	189	0	728
	355	0	662	659	0	859
	360	488	427	387	675	592
	500	340	456	545	711	754
	442	466	406	387	269	810
	440	399	423	355	537	395
	369	400	595	606	0	900
	414	523	539	433	769	668
	367	382	486	616	809	915
	276	156	293	604	0	755
	490	496	706	0	417	745
	482	182	337	0	600	473
	496	0	432	579	370	864
	371	0	436	364	718	835
	319	424	0	326	659	728
	272	439	743	315	783	808
	351	336	463	0	0	774
	420	483	439	500	766	491
	0	372	443	0	82	778
	348	0	614	0	318	436
	0	274	0	311	678	875
	574	382	532	231	786	916
	0	189	443	500	767	795
	82	0	338	169	682	828
	489	471	483	582	766	934
	153	0	527	0	715	785
	0	346	212	713	0	868
	420	329	429	327	0	0
	214	363	867	622	717	400
	344	367	406	619	680	866
	446	299	404	392	537	748
	491	0	433	151	514	746
	221	475	508	445	762	322
	404	381	646	495	796	395
	0	0	721	0	649	784
	300	398	443	0	619	386
	0	0	421	694	770	726
	477	406	532	412	856	390
	278	354	556	0	637	850
	467	474	508	334	707	837
	526	511	709	438	0	725
	400	300	548	178	0	825
	255	226	446	460	673	894
	440	0	531	265	867	378
	427	0	469	664	683	409
	416	425	439	0	796	746
	0	0	667	0	665	801
	0	0	378	0	670	869
	360	0	381	0	773	0
	0	480	398	297	717	758
	426	457	544	555	671	445
	0	379	548	77	774	375
	249	400	490	394	721	845
	409	0	510	378	721	829
	429	446	546	479	823	449
	0	489	406	464	472	880
	0	122	595	0	531	811
	434	425	499	227	620	0
	365	493	467	342	717	854
	267	273	577	328	773	348
	281	438	571	513	717	296
	176	362	526	513	797	893
	315	451	0	871	758	785
	0	0	458	672	760	357
	434	409	549	746	799	916
	301	0	667	557	672	837
	514	220	322	0	603	718
	0	462	439	555	420	455
	536	0	510	574	402	780
	410	574	432	0	767	861
	390	450	110	501	509	368
	252	448	367	556	742	620
	0	445	605	0	459	790
	463	239	568	380	675	366
	452	364	423	0	478	490
	503	0	425	193	392	856
	496	458	546	639	0	748
	465	365	398	0	678	917
	460	401	365	522	737	893
	366	489	541	442	717	801
	375	441	0	0	494	716
	498	450	510	577	746	869
	0	354	533	358	0	475
	194	509	656	516	215	812
	318	385	515	341	694	849
	398	336	342	512	627	811
	330	398	414	368	291	891
	431	20	798	824	0	394
	497	300	0	830	814	787
	453	171	509	332	708	656
	453	378	334	526	767	816
	395	381	263	0	0	939
	0	405	369	0	531	834
	334	0	421	481	522	812
	242	0	435	495	478	333
	423	0	452	0	739	879
	0	395	444	442	483	797
	0	0	0	625	776	724
	0	362	425	551	767	768
	448	264	414	677	450	892
	331	268	348	455	677	679
	0	390	460	653	803	785
	0	207	496	589	482	852
	367	292	735	317	635	665
	249	0	770	554	477	834
	464	0	374	574	828	243
	429	0	422	603	734	922
	360	293	606	278	910	460
	370	360	489	401	458	843
	174	459	576	339	658	694
	452	284	596	439	479	759
	0	506	478	367	159	815
	0	0	598	420	811	819
	336	0	504	558	557	487
	512	420	556	577	386	826
	410	435	420	451	360	683
	381	392	484	462	818	761
	348	308	520	736	329	846
	340	369	668	485	722	665
	434	307	425	512	827	846
	441	354	669	692	702	887
	0	0	800	485	589	952
	0	500	493	674	924	879
	169	352	423	613	783	763
	413	458	672	586	748	829
	82	338	603	331	573	587
	424	462	445	425	440	395
	465	352	667	0	0	753
	0	496	596	460	420	853
	238	275	567	614	421	895
	97	297	0	422	807	447
	496	452	665	0	871	690
	382	354	572	472	695	437
	348	0	0	770	722	467
	423	0	501	532	0	800
	0	0	625	576	814	523
	0	426	639	447	578	610
	239	459	391	406	687	721
	358	212	0	0	636	432
	378	235	355	0	639	749
	0	0	513	531	0	431
	363	0	395	589	782	823
	248	416	561	571	686	912
	125	378	364	479	473	774
	470	0	205	559	492	758
	430	217	419	577	0	702
	0	289	594	453	644	878
	271	432	515	594	688	760
	242	274	148	770	622	790
	229	217	284	663	726	899
	471	256	401	507	574	424
	0	351	594	598	0	463
	449	279	363	0	0	501
	0	432	387	0	668	865
	525	371	323	566	194	792
	0	391	533	237	0	0
	0	145	572	566	879	653
	0	207	302	588	656	768
	379	442	400	487	646	539
	485	361	783	707	780	523
	457	0	171	640	633	770
	0	334	393	470	727	750
	359	412	266	457	764	821
	0	0	602	688	841	915
	329	302	672	0	567	461
	0	0	434	432	565	639
	407	327	404	451	407	449
	377	414	479	390	714	794
	0	375	585	510	680	20
	441	472	577	0	475	394
	238	371	425	430	724	596
	234	380	427	182	753	805
	0	0	404	664	530	736
	372	279	325	676	501	854
	0	368	187	427	820	828
	465	0	469	711	470	775
	365	308	420	548	621	486
	278	496	447	524	680	735
	340	0	501	0	486	740
	415	295	619	490	860	747
	0	365	0	511	487	703
	260	217	410	452	527	768
	367	261	640	404	581	881
	290	0	0	325	341	888
	362	392	731	392	551	961
	444	202	715	453	652	791
	429	459	543	687	885	0
	391	418	437	361	332	482
	0	273	357	0	482	801
	0	0	469	571	612	827
	0	491	568	687	746	524
	390	0	255	445	0	234
	429	302	497	609	252	844
	372	492	280	671	430	817
	401	327	440	0	461	611
	472	187	371	260	549	274
	421	0	565	747	687	327
	223	101	635	0	883	799
	0	437	593	0	420	212
	350	0	531	0	688	761
	484	387	399	489	647	910
	382	352	486	585	739	803
	272	459	446	307	0	457
	0	258	716	738	743	804
	487	463	578	670	779	867
	273	0	299	471	675	428
	305	0	267	718	453	715
	65	0	519	590	844	820
	351	451	503	575	480	953
	410	0	486	566	882	286
	393	0	426	0	789	770
	0	411	605	518	683	782
	148	404	412	592	0	845
	313	322	474	402	484	669
	391	349	302	728	860	746
	469	436	404	0	414	861
	247	11	463	452	114	360
	403	0	590	714	545	402
	385	325	418	519	703	758
	0	434	266	528	639	454
	0	0	383	202	293	572
	0	0	770	646	511	221
	344	391	569	545	602	166
	347	475	386	487	0	733
	87	350	376	795	506	605
	511	389	722	442	709	829
	419	523	524	682	719	810
	0	161	223	460	527	793
	413	189	0	529	0	527
	340	411	500	0	775	940
	0	0	585	719	513	656
	0	422	662	683	511	799
	430	0	475	573	691	338
	0	437	239	608	716	371
	384	0	439	504	0	442
	324	0	482	828	469	341
	351	468	569	313	820	842
	389	362	512	638	512	427
	318	323	719	637	581	779
	0	268	486	417	738	911
	485	0	568	606	654	847
	579	404	0	0	691	696
	0	250	347	0	630	488
	310	401	395	738	475	317
	391	506	584	429	844	867
	408	397	452	732	759	849
	0	451	282	589	579	646
	0	0	601	627	661	735
	374	422	472	684	343	893
	444	0	504	484	554	788
	377	450	261	468	411	879
	351	382	45	642	621	407
	156	418	303	290	746	758
	0	413	344	252	656	801
	310	275	542	555	712	580
	340	198	389	439	674	892
	257	311	477	275	851	787
	0	0	531	639	586	744
	0	318	525	0	701	0
	356	242	461	639	699	880
	491	365	491	570	743	580
	352	403	422	204	878	382
	369	340	642	176	507	810
	351	226	568	497	727	854
	0	397	694	480	0	441
	390	425	515	823	773	433
	0	0	702	640	612	831
	430	0	450	444	477	862
	0	402	636	805	648	836
	0	499	252	371	650	802
	446	453	472	604	669	949
	397	0	427	424	739	270
	377	391	646	0	513	522
	448	0	444	0	769	832
	367	375	588	592	769	478
	235	0	433	577	438	448
	440	419	526	551	730	758
	446	633	360	467	574	915
	425	0	479	575	667	754
	0	348	424	352	452	856
	0	417	488	578	673	774
	0	0	226	485	544	860
	0	346	345	699	528	797
	0	0	595	0	759	705
	401	411	317	530	426	844
	350	325	385	0	734	893
	375	0	533	341	700	857
	0	11	667	166	368	821
	325	176	533	0	0	620
	0	0	450	0	0	891
	262	135	271	562	581	701
	37	0	667	430	611	823
	273	0	661	677	668	729
	200	570	441	582	587	187
	383	326	302	409	576	677
	0	494	410	418	498	568
	475	0	212	522	530	401
	0	352	481	536	617	826
	0	382	511	0	589	892
	0	0	0	368	493	891
	358	391	0	627	477	770
	0	358	707	308	377	796
	352	416	0	761	607	918
	0	434	388	347	789	293
	171	226	726	406	499	739
	365	0	409	0	463	638
	440	485	695	605	482	398
	485	381	478	659	719	371
	379	164	430	522	519	897
	0	415	0	393	687	315
	178	443	686	648	437	821
	425	0	457	470	635	734
	447	0	402	0	483	875
	212	0	718	0	548	773
	194	329	531	731	472	838
	340	151	883	729	696	808
	361	212	520	371	718	763
	499	0	474	374	406	582
	169	378	0	638	598	815
	394	474	386	0	791	868
	280	0	524	502	817	212
	0	0	524	261	723	847
	171	488	193	508	643	748
	0	59	438	339	229	888
	465	342	503	652	725	833
	327	463	0	501	763	0
	0	371	0	520	733	897
	298	415	426	528	592	247
	377	0	485	420	486	816
	370	125	477	522	737	866
	382	298	603	352	574	650
	450	407	367	313	681	712
	0	0	460	660	444	785
	282	281	409	727	548	737
	77	0	539	617	434	854
	382	284	586	45	706	829
	0	520	364	468	122	550
	0	209	433	474	803	348
	397	414	596	511	585	888
	356	0	661	0	720	873
	376	221	276	344	620	395
	0	139	449	589	576	887
	417	503	593	540	286	442
	410	0	526	475	568	434
	558	77	497	733	698	645
	248	0	676	665	691	821
	0	178	0	554	754	780
	477	0	588	255	639	804
	0	0	836	376	789	470
	0	0	490	715	711	748
	471	0	293	295	489	846
	0	110	676	256	723	672
	371	227	677	423	530	750
	0	382	444	559	695	317
	207	196	612	223	832	892
	0	300	419	564	535	832
	425	389	348	592	748	684
	442	340	372	423	692	472
	297	0	593	600	881	0
	344	0	431	660	608	770
	161	0	557	598	706	759
	437	418	398	523	349	927
	503	269	0	607	411	920
	442	343	370	493	438	450
	0	0	202	0	716	834
	410	417	0	432	451	384
	82	475	358	645	297	883
	0	411	444	549	757	858
	394	427	417	696	787	861
	218	383	386	551	629	588
	429	587	568	0	569	813
	0	0	592	517	663	872
	385	402	612	627	678	860
	0	410	485	582	505	383
	210	384	590	484	731	677
	323	459	690	282	589	326
	485	350	0	807	328	813
	0	411	455	648	710	864
	439	0	369	37	841	734
	226	250	317	101	627	849
	309	229	545	0	517	410
	0	0	579	561	646	754
	441	432	371	362	635	506
	230	171	499	610	564	802
	482	384	638	432	642	871
	476	472	528	534	620	842
	295	299	679	679	730	895
	347	433	416	515	545	461
	420	361	733	610	790	887
	0	458	482	520	511	777
	352	504	633	403	707	701
	515	399	0	392	493	770
	0	446	365	356	723	761
	0	344	559	0	716	457
	0	258	482	0	0	732
	259	336	422	661	496	850
	346	145	663	484	576	794
	0	262	360	430	594	330
	751	285	530	291	694	774
	402	0	661	759	741	403
	323	0	561	299	611	775
	381	0	692	624	714	749
	338	431	0	318	780	841
	419	391	622	355	490	742
	0	495	478	625	589	775
	0	212	465	418	511	749
	0	0	273	589	778	816
	426	0	563	493	582	886
	364	0	480	389	567	0
	400	423	696	0	671	845
	461	251	596	602	483	913
	0	448	387	132	0	808
	464	0	522	436	514	809
	418	457	364	539	0	434
	320	505	478	313	483	875
	223	0	512	778	472	873
	336	0	491	612	861	746
	268	422	0	0	736	372
	399	0	519	491	823	878
	404	0	361	466	636	711
	378	308	0	506	438	853
	309	0	583	465	654	903
	0	525	431	577	853	345
	481	257	609	574	762	496
	323	335	476	579	587	0
	0	427	341	430	358	981
	379	0	432	588	667	452
	106	214	522	455	471	781
	448	0	637	0	589	785
	379	0	367	705	695	697
	0	392	297	482	699	765
	0	311	469	296	811	599
	364	445	227	408	655	824
	384	364	261	392	643	884
	52	0	509	598	727	811
	0	362	384	0	265	473
	432	356	625	0	706	823
	483	316	543	516	770	856
	135	0	483	362	699	823
	122	356	400	289	526	689
	0	417	498	484	0	384
	427	0	484	535	740	353
	435	351	640	497	673	843
	363	0	516	598	774	773
	475	0	715	541	817	448
	551	281	436	293	461	838
	0	328	461	706	615	790
	449	0	0	512	646	775
	384	0	377	664	763	850
	363	486	151	445	726	805
	464	449	294	346	638	472
	0	517	716	339	611	768
	469	365	0	498	654	704
	355	428	363	795	641	764
	0	293	632	668	825	608
	0	171	502	0	663	863
	349	317	330	436	343	0
	388	0	472	584	671	754
	343	338	519	740	590	816
	11	449	446	474	708	828
	436	423	525	0	537	858
	394	0	599	481	760	797
	0	319	229	699	524	594
	235	441	592	0	747	799
	399	365	422	704	407	399
	426	324	345	0	817	852
	466	477	608	0	377	739
	401	224	420	617	663	764
	0	231	638	377	695	0
	0	321	385	448	784	826
	304	350	567	604	416	758
	184	0	669	458	554	943
	352	433	615	0	541	629
	279	436	0	435	545	729
	418	0	643	584	674	832
	367	356	416	703	705	0
	0	0	264	776	634	776
	364	0	388	562	795	847
	0	345	379	309	517	697
	0	311	0	772	670	787
	305	0	505	701	512	688
	362	279	482	538	633	666
	290	265	358	461	565	831
	0	269	367	439	403	702
	435	396	561	590	567	381
	0	449	571	506	363	0
	0	0	569	427	691	837
	622	442	0	711	337	778
	392	0	265	594	832	915
	452	287	361	444	814	820
	0	0	534	492	790	797
	360	271	520	617	482	694
	387	424	681	285	355	769
	0	0	730	682	718	769
	411	493	481	573	398	717
	456	218	438	395	591	470
	326	0	675	142	751	387
	472	237	566	248	709	845
	383	487	523	516	614	838
	0	0	399	456	574	739
	281	414	444	719	541	292
	421	535	525	447	651	653
	0	393	467	410	619	741
	0	648	0	0	590	690
	366	384	395	572	541	644
	262	488	634	0	758	873
	0	417	604	653	486	879
	330	0	310	325	700	796
	402	461	530	402	850	898
	0	0	438	637	803	836
	274	445	436	0	409	763
	0	0	620	595	0	871
	466	0	221	707	579	0
	256	443	374	0	570	758
	0	275	664	445	625	347
	493	0	466	402	587	918
	176	262	441	737	776	862
	0	341	503	640	673	888
	0	0	0	518	820	880
	468	347	431	701	635	826
	456	477	330	665	778	278
	321	20	569	457	621	906
	520	0	486	406	666	719
	512	271	0	0	670	838
	465	360	0	545	509	820
	352	391	557	557	0	832
	0	37	422	0	433	835
	0	0	540	0	601	699
	0	0	665	566	724	853
	0	433	549	619	776	846
	380	0	724	419	595	832
	474	342	438	326	759	784
	268	461	0	488	641	808
	0	0	0	412	727	862
	856	305	536	446	0	406
	344	0	577	439	696	844
	411	0	412	451	821	720
	389	0	490	294	714	762
	530	251	0	334	0	826
	467	0	407	496	628	508
	387	0	613	751	648	865
	161	0	641	611	616	910
	418	0	0	398	640	888
	0	0	0	792	687	628
	0	210	369	385	407	212
	0	404	71	420	632	482
	0	285	621	485	721	740
	245	0	484	410	807	811
	579	363	585	644	508	421
	139	0	484	256	619	871
	212	403	457	498	427	752
	332	352	399	508	813	896
	299	383	174	279	518	682
	332	0	452	156	573	881
	362	0	491	559	635	763
	0	171	484	574	611	856
	0	282	626	296	771	839
	0	342	719	398	654	815
	426	153	0	493	336	432
	0	391	446	363	443	706
	0	0	458	387	494	815
	243	204	515	529	765	675
	402	369	0	287	666	510
	363	0	587	386	546	773
	320	0	387	653	691	942
	372	0	547	452	803	772
	382	427	407	441	523	850
	465	0	450	768	815	473
	430	142	0	460	648	425
	145	0	557	448	698	717
	338	336	494	765	786	815
	467	286	230	0	515	874
	191	358	417	0	616	0
	0	0	522	425	559	457
	467	297	634	210	539	771
	348	293	508	432	635	910
	254	453	322	0	874	743
	0	0	462	214	711	827
	462	431	678	476	491	872
	231	0	729	515	686	746
	0	0	298	665	481	0
	391	427	214	0	746	850
	0	0	489	457	680	860
	0	436	658	669	678	517
	428	485	422	0	534	733
	379	409	507	599	759	760
	353	0	323	547	714	344
	0	350	624	554	142	769
	413	419	466	668	698	0
	0	465	517	420	614	846
	290	502	409	547	701	395
	506	0	451	0	619	819
	161	321	618	608	588	713
	0	0	156	349	685	721
	0	396	558	491	764	450
	261	207	258	652	341	742
	0	0	408	434	394	773
	467	368	421	681	751	235
	382	348	409	419	0	874
	279	251	414	487	413	643
	0	407	0	501	868	779
	347	503	415	303	561	767
	0	0	621	597	744	220
	407	0	481	317	682	485
	439	416	549	604	677	837
	270	348	502	341	506	538
	540	303	506	716	738	431
	443	424	386	715	682	788
	0	322	682	273	525	832
	402	0	59	52	526	844
	77	0	285	309	553	403
	207	20	573	435	718	858
	322	456	600	494	549	850
	0	0	587	317	705	846
	412	0	611	461	754	670
	427	347	507	182	767	830
	288	336	387	599	776	767
	476	0	516	135	671	492
	448	267	554	599	666	0
	428	0	504	0	798	913
	281	0	390	546	493	835
	77	484	0	0	464	790
	233	220	227	710	471	782
	0	0	603	594	874	564
	189	349	406	706	545	808
	490	304	536	550	785	854
	430	356	438	889	447	926
	350	318	525	180	722	858
	212	457	458	408	729	817
	362	466	221	371	700	887
	97	0	470	687	738	698
	0	214	514	724	532	830
	419	254	0	684	588	297
	425	377	404	151	417	862
	514	388	468	434	770	794
	338	446	425	311	480	374
	329	385	0	729	780	846
	473	370	525	608	764	713
	0	268	620	383	849	717
	0	410	602	479	520	798
	451	418	392	527	576	818
	339	0	320	439	791	890
	0	414	470	534	808	812
	353	401	597	462	713	760
	65	0	0	752	716	867
	110	399	704	748	450	856
	453	269	695	450	785	626
	0	296	435	530	593	850
	0	418	359	433	776	944
	0	0	527	581	756	581
	0	101	512	659	735	880
	468	465	392	672	708	836
	367	334	351	440	667	946
	530	0	609	478	661	929
	419	344	342	535	786	110
	0	329	302	344	803	823
	366	0	428	363	472	632
	387	0	431	439	604	913
	435	71	395	703	606	733
	0	357	613	399	888	825
	328	0	670	595	506	874
	184	335	502	231	769	883
	11	355	436	435	694	744
	366	259	504	417	772	413
	0	375	547	556	642	482
	0	422	566	535	802	863
	417	476	0	563	856	718
	346	148	560	839	512	831
	0	368	490	0	448	722
	0	0	475	0	795	918
	259	0	631	581	711	802
	470	327	545	389	616	823
	0	0	252	471	575	344
	0	0	493	669	618	839
	308	189	0	633	742	820
	502	415	543	461	670	776
	362	448	657	600	764	759
	0	481	443	0	644	0
	378	0	718	396	771	871
	410	302	595	481	513	479
	384	283	399	700	782	974
	227	0	0	204	701	838
	71	77	700	0	685	755
	499	0	760	92	685	0
	420	555	0	651	766	777
	407	0	553	642	391	768
	408	421	334	630	660	829
	418	460	453	272	662	716
	480	339	301	401	525	908
	422	293	529	627	783	267
	0	467	0	0	622	644
	465	0	587	0	652	837
	347	0	182	456	815	840
	243	266	644	565	634	865
	360	312	430	635	681	907
	0	0	316	413	483	698
	339	301	637	443	480	941
	0	334	416	671	452	926
	430	388	560	546	247	790
	0	396	414	570	11	786
	0	0	508	658	734	798
	0	0	610	701	657	871
	301	343	425	588	764	772
	221	529	0	453	0	597
	489	0	469	180	293	441
	408	0	481	0	673	570
	224	454	360	680	486	367
	463	0	0	463	468	0
	306	400	571	429	778	781
	472	421	307	585	692	654
	0	0	423	476	761	670
	471	423	92	362	763	729
	386	335	599	575	769	722
	518	432	596	873	500	774
	0	439	395	582	612	646
	0	419	693	492	804	308
	0	106	527	483	727	747
	424	59	389	0	808	826
	230	0	560	531	788	708
	101	485	383	202	624	0
	0	0	535	374	651	718
	0	0	293	335	773	401
	365	416	659	418	626	834
	174	451	334	508	687	690
	357	368	497	317	683	0
	0	471	495	0	782	889
	411	424	145	316	522	872
	445	0	686	606	530	768
	332	365	366	687	391	865
	0	399	284	0	699	696
	310	248	579	437	752	674
	394	385	555	605	791	903
	444	326	505	415	622	932
	0	0	553	509	869	468
	372	468	643	436	493	77
	371	0	545	0	457	0
	0	0	633	0	469	0
	380	382	418	0	674	680
	238	0	226	292	854	890
	394	0	0	335	757	891
	474	332	659	631	503	379
	0	0	511	395	550	903
	0	261	481	87	568	859
	297	455	577	465	324	327
[truncated: 22,648 more rows]

## Sheet: Fig S1A - mCh activation with µ
	10	100	250	500	1000	1:1 Senders
	0.680356	0.681172	0.71682	0.864257	0.921754	0.80907
	0.628906	0.617854	0.734333	0.886424	0.928993	0.904789
		0.740074	0.749037	0.864314	1.14925	0.866789
		0.731542			0.959414
		0.723852			1.04059

## Sheet: Fig S1G - Plot Profile on FN-mC
	mm	mCherry	BFP	miRFP
	0	0.375942	0.031577	0.349811
	0.0023	0.282876	0.04241	0.320016
	0.0046	0.284066	0.053858	0.353714
	0.0069	0.352075	0.061161	0.356044
	0.0092	0.347415	0.06585	0.377766
	0.0115	0.28109	0.064159	0.332998
	0.0138	0.251914	0.061704	0.333847
	0.0161	0.233296	0.059402	0.333086
	0.0184	0.197524	0.056116	0.326854
	0.0207	0.138992	0.054309	0.283187
	0.023	0.107397	0.053666	0.264946
	0.0253	0.105729	0.054897	0.271039
	0.0276	0.094086	0.05548	0.269901
	0.03	0.083381	0.056394	0.268432
	0.0323	0.07574	0.057027	0.268271
	0.0346	0.081645	0.059886	0.273667
	0.0369	0.084503	0.061263	0.278338
	0.0392	0.090728	0.061683	0.284055
	0.0415	0.088673	0.060777	0.284433
	0.0438	0.094486	0.06136	0.276857
	0.0461	0.095381	0.065087	0.26502
	0.0484	0.095614	0.074741	0.259192
	0.0507	0.091426	0.083055	0.263362
	0.053	0.096001	0.090592	0.277864
	0.0553	0.103707	0.092364	0.288498
	0.0576	0.105374	0.091321	0.305456
	0.0599	0.1083	0.08892	0.312933
	0.0622	0.113323	0.086667	0.315689
	0.0645	0.112151	0.087757	0.31168
	0.0668	0.107706	0.09112	0.301754
	0.0691	0.104282	0.094162	0.291915
	0.0714	0.097876	0.094347	0.278975
	0.0737	0.097213	0.093069	0.273829
	0.076	0.095845	0.091556	0.283427
	0.0783	0.098951	0.090752	0.304915
	0.0806	0.101128	0.089722	0.324302
	0.0829	0.095952	0.089432	0.332756
	0.0853	0.083516	0.088863	0.331854
	0.0876	0.078999	0.091202	0.321802
	0.0899	0.074521	0.09153	0.310538
	0.0922	0.073091	0.085554	0.303877
	0.0945	0.07211	0.082386	0.301563
	0.0968	0.074985	0.079548	0.297661
	0.0991	0.068919	0.077378	0.289857
	0.1014	0.067449	0.074526	0.281227
	0.1037	0.069165	0.072664	0.278632
	0.106	0.075486	0.0734	0.279259
	0.1083	0.069952	0.073864	0.280178
	0.1106	0.070899	0.07382	0.275778
	0.1129	0.069375	0.075395	0.270352
	0.1152	0.072685	0.077604	0.269632
	0.1175	0.076533	0.078528	0.270043
	0.1198	0.081869	0.082246	0.275485
	0.1221	0.083634	0.085867	0.279652
	0.1244	0.076622	0.085299	0.279557
	0.1267	0.073702	0.081437	0.274271
	0.129	0.078379	0.075343	0.269059
	0.1313	0.084976	0.070487	0.265815
	0.1336	0.085886	0.062579	0.265027
	0.1359	0.083457	0.055939	0.268783
	0.1382	0.081451	0.053247	0.270874
	0.1406	0.086521	0.05186	0.269324
	0.1429	0.091833	0.051184	0.261988
	0.1452	0.103842	0.049911	0.262227
	0.1475	0.105615	0.047958	0.268108
	0.1498	0.099794	0.04518	0.273236
	0.1521	0.091458	0.041749	0.275171
	0.1544	0.087648	0.037294	0.26898
	0.1567	0.084436	0.033785	0.260685
	0.159	0.087357	0.031852	0.256499
	0.1613	0.092823	0.030847	0.253834
	0.1636	0.106471	0.028686	0.25946
	0.1659	0.111402	0.026497	0.265618
	0.1682	0.109635	0.025629	0.266976
	0.1705	0.104666	0.025588	0.259176
	0.1728	0.097016	0.02652	0.24429
	0.1751	0.094866	0.027223	0.234863
	0.1774	0.095564	0.026974	0.225056
	0.1797	0.094853	0.025921	0.218653
	0.182	0.09819	0.023684	0.218249
	0.1843	0.096205	0.023652	0.223825
	0.1866	0.092688	0.024427	0.228598
	0.1889	0.091524	0.025632	0.23106
	0.1912	0.089185	0.026645	0.229583
	0.1935	0.086707	0.029063	0.227484
	0.1959	0.082929	0.030725	0.224612
	0.1982	0.081042	0.032951	0.221074
	0.2005	0.080633	0.035666	0.220902
	0.2028	0.086553	0.039159	0.219832
	0.2051	0.086853	0.041465	0.216526
	0.2074	0.085324	0.042398	0.216737
	0.2097	0.08315	0.04153	0.216533
	0.212	0.084743	0.04149	0.212993
	0.2143	0.08356	0.039646	0.206965
	0.2166	0.087456	0.038005	0.201135
	0.2189	0.086692	0.037938	0.198375
	0.2212	0.084952	0.042473	0.197949
	0.2235	0.080521	0.046957	0.194956
	0.2258	0.082833	0.054163	0.193701
	0.2281	0.086321	0.056857	0.194733
	0.2304	0.088266	0.059303	0.19884
	0.2327	0.087342	0.059816	0.20191
	0.235	0.088633	0.058916	0.208144
	0.2373	0.08783	0.057582	0.212261
	0.2396	0.076808	0.054791	0.208707
	0.2419	0.072274	0.053946	0.202391
	0.2442	0.068355	0.052997	0.190135
	0.2465	0.065351	0.052278	0.188729
	0.2488	0.057412	0.050912	0.191945
	0.2512	0.055816	0.049557	0.192628
	0.2535	0.061612	0.047209	0.194431
	0.2558	0.071276	0.046004	0.2011
	0.2581	0.074723	0.045906	0.209031
	0.2604	0.074861	0.047168	0.213726
	0.2627	0.073192	0.048542	0.216651
	0.265	0.071268	0.051029	0.21563
	0.2673	0.067958	0.05437	0.211102
	0.2696	0.071923	0.058029	0.204954
	0.2719	0.075945	0.061295	0.199559
	0.2742	0.083017	0.063588	0.199319
	0.2765	0.085513	0.064096	0.202407
	0.2788	0.090971	0.065051	0.208168
	0.2811	0.089196	0.068052	0.210554
	0.2834	0.089667	0.070918	0.20588
	0.2857	0.082327	0.072482	0.195024
	0.288	0.077615	0.072501	0.182156
	0.2903	0.077306	0.071074	0.176119
	0.2926	0.083578	0.06835	0.17304
	0.2949	0.089581	0.065817	0.174887
	0.2972	0.088222	0.062268	0.176983
	0.2995	0.083619	0.058047	0.176348
	0.3018	0.072959	0.051484	0.170001
	0.3041	0.068185	0.045937	0.161329
	0.3065	0.068113	0.039344	0.157357
	0.3088	0.075702	0.035098	0.155952
	0.3111	0.079663	0.029483	0.155539
	0.3134	0.079031	0.026122	0.155683
	0.3157	0.072273	0.022691	0.153529
	0.318	0.066166	0.022162	0.154559
	0.3203	0.061844	0.022139	0.156178
	0.3226	0.06274	0.022793	0.161124
	0.3249	0.062452	0.023095	0.166743
	0.3272	0.06791	0.024015	0.172059
	0.3295	0.068669	0.023594	0.176001
	0.3318	0.076331	0.022403	0.177096
	0.3341	0.078408	0.022183	0.17389
	0.3364	0.084318	0.02758	0.168199
	0.3387	0.08585	0.035722	0.163673
	0.341	0.084101	0.045108	0.162867
	0.3433	0.080787	0.049792	0.161525
	0.3456	0.07182	0.051437	0.156673
	0.3479	0.066275	0.048279	0.151739
	0.3502	0.07128	0.03941	0.150769
	0.3525	0.076115	0.033385	0.153897
	0.3548	0.075416	0.029616	0.155553
	0.3571	0.074191	0.028159	0.156088
	0.3594	0.075765	0.027036	0.158834
	0.3618	0.081379	0.025849	0.165115
	0.3641	0.085266	0.02306	0.165768
	0.3664	0.090233	0.021573	0.158934
	0.3687	0.09033	0.019502	0.155164
	0.371	0.088201	0.019209	0.154855
	0.3733	0.079512	0.018606	0.15738
	0.3756	0.080039	0.019394	0.156548
	0.3779	0.078879	0.019882	0.156038
	0.3802	0.083173	0.021453	0.154269
	0.3825	0.086947	0.02269	0.148787
	0.3848	0.09085	0.022406	0.147157
	0.3871	0.087997	0.021826	0.148246
	0.3894	0.085749	0.024204	0.15219
	0.3917	0.084661	0.027162	0.156439
	0.394	0.088315	0.031776	0.157208
	0.3963	0.092964	0.034868	0.155409
	0.3986	0.097131	0.037477	0.157517
	0.4009	0.099184	0.038607	0.159324
	0.4032	0.09867	0.03853	0.168625
	0.4055	0.096456	0.036784	0.172378
	0.4078	0.090584	0.0338	0.170436
	0.4101	0.089192	0.031379	0.163283
	0.4124	0.086219	0.029755	0.159129
	0.4147	0.081911	0.029406	0.158231
	0.4171	0.073596	0.029735	0.158432
	0.4194	0.075791	0.030461	0.158838
	0.4217	0.079051	0.034738	0.157438
	0.424	0.082102	0.039485	0.157153
	0.4263	0.079586	0.043129	0.158538
	0.4286	0.080323	0.043619	0.16049
	0.4309	0.07967	0.04056	0.161136
	0.4332	0.082392	0.037166	0.160334
	0.4355	0.08283	0.032677	0.155634
	0.4378	0.088815	0.031982	0.153288
	0.4401	0.091031	0.031766	0.153162
	0.4424	0.092733	0.032973	0.156102
	0.4447	0.094565	0.033538	0.162592
	0.447	0.098146	0.034343	0.166139
	0.4493	0.102096	0.033373	0.165738
	0.4516	0.099388	0.032325	0.166724
	0.4539	0.094274	0.029959	0.165232
	0.4562	0.095014	0.028906	0.163329
	0.4585	0.097394	0.028867	0.159224
	0.4608	0.099322	0.029413	0.156673
	0.4631	0.098002	0.02852	0.155557
	0.4654	0.102684	0.025256	0.159173
	0.4677	0.101885	0.021882	0.163618
	0.47	0.096305	0.01988	0.168794
	0.4724	0.09486	0.020172	0.169036
	0.4747	0.098755	0.020861	0.16611
	0.477	0.103739	0.020657	0.162624
	0.4793	0.102689	0.019947	0.161181
	0.4816	0.101496	0.019491	0.160881
	0.4839	0.098379	0.019824	0.161152
	0.4862	0.098134	0.021074	0.160197
	0.4885	0.098625	0.022483	0.154997
	0.4908	0.102589	0.024784	0.151185
	0.4931	0.104235	0.026555	0.15139
	0.4954	0.10512	0.028356	0.15309
	0.4977	0.108174	0.029977	0.155001
	0.5	0.111559	0.031007	0.15656
	0.5023	0.110812	0.031583	0.157873
	0.5046	0.112115	0.033127	0.160208
	0.5069	0.111469	0.033715	0.159318
	0.5092	0.114984	0.034646	0.159557
	0.5115	0.109264	0.034202	0.161646
	0.5138	0.101092	0.032634	0.167543
	0.5161	0.097086	0.030535	0.170926
	0.5184	0.103001	0.032406	0.169957
	0.5207	0.105755	0.038431	0.167124
	0.523	0.108977	0.046682	0.165292
	0.5253	0.108237	0.050178	0.161339
	0.5276	0.10658	0.050628	0.162464
	0.53	0.10458	0.048455	0.161666
	0.5323	0.103386	0.044441	0.161904
	0.5346	0.1064	0.042529	0.164553
	0.5369	0.105535	0.042993	0.165445
	0.5392	0.106279	0.040322	0.15995
	0.5415	0.101688	0.033002	0.154946
	0.5438	0.104195	0.027827	0.14928
	0.5461	0.102164	0.023416	0.147399
	0.5484	0.104548	0.022161	0.145501
	0.5507	0.102525	0.020414	0.145311
	0.553	0.102445	0.019073	0.149773
	0.5553	0.103334	0.017605	0.154934
	0.5576	0.106399	0.017197	0.156024
	0.5599	0.106479	0.015927	0.154527
	0.5622	0.105811	0.015394	0.151853
	0.5645	0.102074	0.01452	0.153592
	0.5668	0.098401	0.013971	0.153578
	0.5691	0.091524	0.013522	0.152206
	0.5714	0.093678	0.014793	0.148876
	0.5737	0.096812	0.015704	0.148951
	0.576	0.09949	0.017333	0.155274
	0.5783	0.104258	0.017873	0.161481
	0.5806	0.110792	0.018614	0.168338
	0.5829	0.112073	0.018849	0.173919
	0.5853	0.112467	0.019394	0.17828
	0.5876	0.114321	0.020832	0.17862
	0.5899	0.113351	0.019261	0.17865
	0.5922	0.109996	0.017178	0.181803
	0.5945	0.099917	0.015948	0.189563
	0.5968	0.097657	0.01471	0.19321
	0.5991	0.099819	0.013883	0.193301
	0.6014	0.103731	0.01513	0.190375
	0.6037	0.101354	0.018071	0.189136
	0.606	0.097842	0.021799	0.189059
	0.6083	0.090613	0.025985	0.189861
	0.6106	0.09193	0.030295	0.191861
	0.6129	0.097372	0.033097	0.188129
	0.6152	0.107247	0.034547	0.188171
	0.6175	0.107683	0.035363	0.191421
	0.6198	0.104704	0.035486	0.190417
	0.6221	0.10047	0.036237	0.188378
	0.6244	0.100271	0.038686	0.188768
	0.6267	0.096977	0.039543	0.190643
	0.629	0.096927	0.037497	0.192614
	0.6313	0.097266	0.034362	0.192012
	0.6336	0.10008	0.029946	0.196735
	0.6359	0.103378	0.026643	0.196903
	0.6382	0.106729	0.024768	0.198731
	0.6406	0.106478	0.024265	0.200054
	0.6429	0.107468	0.024698	0.203152
	0.6452	0.109119	0.025353	0.205424
	0.6475	0.113794	0.027202	0.207451
	0.6498	0.118589	0.028527	0.210219
	0.6521	0.118737	0.028462	0.212961
	0.6544	0.117333	0.026176	0.212893
	0.6567	0.113863	0.022514	0.208756
	0.659	0.11498	0.020599	0.203817
	0.6613	0.111922	0.019296	0.201877
	0.6636	0.11103	0.020646	0.200889
	0.6659	0.112068	0.024639	0.20273
	0.6682	0.118535	0.03053	0.206387
	0.6705	0.1197	0.037147	0.217402
	0.6728	0.122426	0.040975	0.223528
	0.6751	0.121311	0.041807	0.225402
	0.6774	0.121888	0.039267	0.224791
	0.6797	0.119587	0.034853	0.226861
	0.682	0.119584	0.031194	0.224556
	0.6843	0.116456	0.029161	0.21864
	0.6866	0.116447	0.030506	0.211295
	0.6889	0.1144	0.032435	0.201537
	0.6912	0.112745	0.035208	0.196761
	0.6935	0.110936	0.038067	0.193342
	0.6959	0.120721	0.040912	0.197547
	0.6982	0.126104	0.042265	0.205051
	0.7005	0.127443	0.041665	0.213752
	0.7028	0.129203	0.040759	0.215382
	0.7051	0.128506	0.04007	0.215395
	0.7074	0.126968	0.040837	0.211645
	0.7097	0.124185	0.043023	0.213309
	0.712	0.129442	0.045945	0.214703
	0.7143	0.132715	0.05066	0.221184
	0.7166	0.132796	0.054382	0.227976
	0.7189	0.131917	0.056022	0.232221
	0.7212	0.134934	0.054439	0.235835
	0.7235	0.134263	0.050552	0.239642
	0.7258	0.130899	0.047283	0.240007
	0.7281	0.127792	0.043656	0.235674
	0.7304	0.133429	0.042244	0.22967
	0.7327	0.138836	0.04077	0.227602
	0.735	0.144552	0.040159	0.227323
	0.7373	0.146037	0.039874	0.225593
	0.7396	0.141503	0.04086	0.224112
	0.7419	0.130772	0.041422	0.224128
	0.7442	0.124423	0.042379	0.22774
	0.7465	0.127607	0.041498	0.231004
	0.7488	0.13981	0.04049	0.238684
	0.7512	0.146044	0.039055	0.249134
	0.7535	0.150404	0.038023	0.259809
	0.7558	0.149117	0.036952	0.264922
	0.7581	0.147835	0.035474	0.270952
	0.7604	0.150238	0.033994	0.270794
	0.7627	0.156351	0.031106	0.271792
	0.765	0.157816	0.029387	0.271722
	0.7673	0.151062	0.029706	0.266627
	0.7696	0.149996	0.03192	0.25793
	0.7719	0.149467	0.03584	0.252258
	0.7742	0.155646	0.038369	0.250541
	0.7765	0.157842	0.040193	0.252793
	0.7788	0.156384	0.038263	0.256469
	0.7811	0.152888	0.034338	0.260253
	0.7834	0.151795	0.031483	0.258174
	0.7857	0.145196	0.029301	0.249895
	0.788	0.131757	0.027356	0.243956
	0.7903	0.118576	0.024474	0.238156
	0.7926	0.107381	0.023302	0.234909
	0.7949	0.097237	0.021799	0.224574
	0.7972	0.086429	0.022751	0.217184
	0.7995	0.077825	0.023464	0.211075
	0.8018	0.073415	0.024858	0.202394
	0.8041	0.07171	0.025901	0.194764
	0.8065	0.067679	0.027025	0.189161
	0.8088	0.068962	0.028196	0.183527
	0.8111	0.069938	0.031141	0.185703
	0.8134	0.072248	0.032357	0.187852
	0.8157	0.071238	0.033281	0.191343
	0.818	0.077342	0.033939	0.194582
	0.8203	0.077128	0.03337	0.198296
	0.8226	0.077811	0.03318	0.196768
	0.8249	0.073044	0.034716	0.19197
	0.8272	0.071395	0.037034	0.182847
	0.8295	0.064626	0.041279	0.174171
	0.8318	0.059573	0.042753	0.166959
	0.8341	0.0562	0.042112	0.167513
	0.8364	0.05966	0.040321	0.173803
	0.8387	0.058406	0.037461	0.182971
	0.841	0.062172	0.03692	0.18755
	0.8433	0.066264	0.036907	0.191207
	0.8456	0.074849	0.038474	0.19481
	0.8479	0.081091	0.041006	0.199291
	0.8502	0.082471	0.043696	0.200928
	0.8525	0.081878	0.04585	0.199742
	0.8548	0.080187	0.047621	0.196152
	0.8571	0.079998	0.049292	0.196273
	0.8594	0.082866	0.051666	0.199196
	0.8618	0.085952	0.053033	0.202442
	0.8641	0.086389	0.05481	0.206361
	0.8664	0.085903	0.056659	0.209379
	0.8687	0.0837	0.056674	0.208824
	0.871	0.083271	0.054097	0.207458
	0.8733	0.076209	0.049351	0.211351
	0.8756	0.068996	0.045597	0.215258
	0.8779	0.065341	0.043279	0.215333
	0.8802	0.068773	0.042306	0.211603
	0.8825	0.071972	0.040861	0.208672
	0.8848	0.072671	0.039362	0.207059
	0.8871	0.07344	0.037531	0.210877
	0.8894	0.082355	0.036976	0.212675
	0.8917	0.092121	0.036134	0.211581
	0.894	0.094196	0.035407	0.209896
	0.8963	0.089696	0.034189	0.21393
	0.8986	0.085593	0.033214	0.217409
	0.9009	0.084186	0.032837	0.21376
	0.9032	0.085285	0.032994	0.210102
	0.9055	0.086891	0.033272	0.210975
	0.9078	0.093338	0.034695	0.215998
	0.9101	0.103252	0.036845	0.223042
	0.9124	0.108121	0.039241	0.224754
	0.9147	0.105919	0.041301	0.225068
	0.9171	0.099807	0.042367	0.225807
	0.9194	0.09465	0.041961	0.222002
	0.9217	0.089959	0.041368	0.216786
	0.924	0.089035	0.040377	0.214449
	0.9263	0.09341	0.039284	0.215112
	0.9286	0.097865	0.038091	0.214356
	0.9309	0.103469	0.037088	0.214967
	0.9332	0.108206	0.037712	0.218109
	0.9355	0.109925	0.039696	0.224044
	0.9378	0.10798	0.040959	0.226754
	0.9401	0.100542	0.039299	0.223046
	0.9424	0.093897	0.036904	0.219079
	0.9447	0.089694	0.033266	0.216739
	0.947	0.090726	0.031625	0.214656
	0.9493	0.090695	0.032012	0.210514
	0.9516	0.09007	0.033081	0.205916
	0.9539	0.086261	0.034799	0.200507
	0.9562	0.086445	0.036679	0.198243
	0.9585	0.090409	0.038865	0.19547
	0.9608	0.094985	0.042253	0.197343
	0.9631	0.093003	0.047388	0.199573
	0.9654	0.092082	0.050837	0.200621
	0.9677	0.092826	0.052477	0.202098
	0.97	0.09553	0.052289	0.206647
	0.9724	0.094027	0.049719	0.20578
	0.9747	0.094766	0.045356	0.201258
	0.977	0.097774	0.038815	0.194829
	0.9793	0.099777	0.032388	0.19401
	0.9816	0.096719	0.027779	0.192577
	0.9839	0.091993	0.024424	0.19035
	0.9862	0.091182	0.022456	0.182385
	0.9885	0.087539	0.022057	0.174173
	0.9908	0.083448	0.0234	0.165003
	0.9931	0.080593	0.027045	0.157257
	0.9954	0.082617	0.030114	0.15349
	0.9977	0.082826	0.032693	0.154106
	1	0.082722	0.031703	0.158267
	1.0023	0.082962	0.027141	0.160118
	1.0046	0.084513	0.022144	0.15956
	1.0069	0.082808	0.017161	0.156009
	1.0092	0.081321	0.014801	0.150241
	1.0115	0.077588	0.014606	0.142334
	1.0138	0.077184	0.015932	0.13825
	1.0161	0.073698	0.017645	0.135516
	1.0184	0.075158	0.019166	0.135376
	1.0207	0.078787	0.020817	0.134085
	1.023	0.081466	0.022865	0.134679
	1.0253	0.083963	0.024626	0.136555
	1.0276	0.084495	0.025005	0.138985
	1.03	0.080864	0.023029	0.145646
	1.0323	0.078857	0.020257	0.158532
	1.0346	0.078202	0.016581	0.168166
	1.0369	0.079865	0.014836	0.170664
	1.0392	0.079718	0.014105	0.167373
	1.0415	0.076902	0.015899	0.158129
	1.0438	0.072788	0.018227	0.1386
	1.0461	0.069317	0.022156	0.122488
	1.0484	0.073898	0.024729	0.116784
	1.0507	0.077352	0.026895	0.118183
	1.053	0.083957	0.027243	0.121088
	1.0553	0.090405	0.027779	0.124532
	1.0576	0.089097	0.027428	0.127107
	1.0599	0.081378	0.027138	0.129663
	1.0622	0.073975	0.026346	0.131827
	1.0645	0.070663	0.028145	0.132079
	1.0668	0.070529	0.033553	0.127186
	1.0691	0.067017	0.042404	0.120633
	1.0714	0.065257	0.048197	0.1151
	1.0737	0.070023	0.053428	0.107668
	1.076	0.07542	0.057535	0.104807
	1.0783	0.073741	0.05932	0.103489
	1.0806	0.069803	0.057401	0.102431
	1.0829	0.062855	0.050501	0.095361
	1.0853	0.054898	0.049005	0.093079
	1.0876	0.047002	0.048647	0.091077
	1.0899	0.048126	0.045627	0.095014
	1.0922	0.053846	0.039055	0.098917
	1.0945	0.061274	0.034891	0.105546
	1.0968	0.061042	0.031018	0.108363
	1.0991	0.05837	0.028713	0.10833
	1.1014	0.059548	0.026072	0.103982
	1.1037	0.05961	0.023259	0.101063
	1.106	0.061497	0.020276	0.098333
	1.1083	0.061223	0.018635	0.0978
	1.1106	0.057973	0.017637	0.093545
	1.1129	0.051138	0.018356	0.087701
	1.1152	0.046019	0.019367	0.081814
	1.1175	0.046854	0.022316	0.07737
	1.1198	0.050856	0.025581	0.078077
	1.1221	0.053462	0.029652	0.083326
	1.1244	0.052994	0.032149	0.085672
	1.1267	0.048446	0.033744	0.085222
	1.129	0.045192	0.034592	0.086842
	1.1313	0.046394	0.033746	0.086603
	1.1336	0.052311	0.032725	0.086066
	1.1359	0.059105	0.030799	0.086033
	1.1382	0.061085	0.029215	0.089765
	1.1406	0.059249	0.025387	0.089359
	1.1429	0.059386	0.02208	0.090912
	1.1452	0.060926	0.017447	0.091249
	1.1475	0.063337	0.015438	0.094568
	1.1498	0.062642	0.013988	0.092952
	1.1521	0.061821	0.015099	0.091014
	1.1544	0.062621	0.017597	0.08647
	1.1567	0.06224	0.022726	0.087486
	1.159	0.059431	0.026082	0.084882
	1.1613	0.057356	0.029646	0.086505
	1.1636	0.054816	0.030905	0.081131
	1.1659	0.051011	0.032515	0.081277
	1.1682	0.050379	0.033715	0.080919
	1.1705	0.05034	0.03561	0.081585
	1.1728	0.05	0.036077	0.078028
	1.1751	0.047998	0.035464	0.078068
	1.1774	0.049356	0.034238	0.079278
	1.1797	0.051259	0.032014	0.084535
	1.182	0.0551	0.030567	0.086465
	1.1843	0.056559	0.028495	0.0876
	1.1866	0.055246	0.026597	0.083454
	1.1889	0.055518	0.024149	0.075554
	1.1912	0.059157	0.023844	0.069668
	1.1935	0.059832	0.024346	0.065089
	1.1959	0.061534	0.025707	0.06381
	1.1982	0.063544	0.026333	0.064885
	1.2005	0.066942	0.026336	0.066457
	1.2028	0.072979	0.026337	0.061155
	1.2051	0.085273	0.027384	0.058489
	1.2074	0.101071	0.02766	0.05582
	1.2097	0.123602	0.028228	0.059366
	1.212	0.136298	0.026606	0.05795
	1.2143	0.148417	0.026141	0.058497
	1.2166	0.159159	0.023913	0.054066
	1.2189	0.163592	0.023177	0.056803
	1.2212	0.161231	0.022675	0.051545
	1.2235	0.159719	0.023719	0.054994
	1.2258	0.158164	0.024038	0.053148
	1.2281	0.152179	0.024721	0.056722
	1.2304	0.149983	0.024041	0.057122
	1.2327	0.148722	0.023665	0.060336
	1.235	0.150487	0.022662	0.059964
	1.2373	0.144431	0.022074	0.058824
	1.2396	0.135929	0.021424	0.05392
	1.2419	0.129641	0.021415	0.051403
	1.2442	0.128492	0.022103	0.050822
	1.2465	0.125041	0.021791	0.052004
	1.2488	0.121353	0.020708	0.053015
	1.2512	0.118494	0.01871	0.052839
	1.2535	0.120546	0.019151	0.054625
	1.2558	0.120209	0.020465	0.054232
	1.2581	0.117741	0.023591	0.054045
	1.2604	0.111135	0.024877	0.055718
	1.2627	0.109437	0.026607	0.05964
	1.265	0.109677	0.026342	0.062578
	1.2673	0.109188	0.026565	0.064506
	1.2696	0.104203	0.02454	0.064648
	1.2719	0.095442	0.025181	0.066913
	1.2742	0.091333	0.026045	0.063938
	1.2765	0.093083	0.028429	0.06339
	1.2788	0.097104	0.029932	0.059789
	1.2811	0.099528	0.032012	0.059404
	1.2834	0.099467	0.031616	0.05825
	1.2857	0.096825	0.030378	0.061261
	1.288	0.09438	0.028206	0.061696
	1.2903	0.089585	0.028625	0.063615
	1.2926	0.0895	0.029943	0.062285
	1.2949	0.088821	0.031827	0.064962
	1.2972	0.09024	0.03182	0.066627
	1.2995	0.08894	0.030898	0.075301
	1.3018	0.082197	0.029439	0.078424
	1.3041	0.072821	0.027297	0.080703
	1.3065	0.07185	0.02503	0.078368
	1.3088	0.070771	0.022002	0.076185
	1.3111	0.068111	0.02141	0.07518
	1.3134	0.067239	0.020203	0.077433
	1.3157	0.067898	0.019321	0.079945
	1.318	0.066407	0.016258	0.083314
	1.3203	0.062687	0.014775	0.083529
	1.3226	0.05758	0.011676	0.082673
	1.3249	0.051002	0.008845	0.078357
	1.3272	0.047354	0.004033	0.068836
	1.3295	0.043294	0.001353	0.065091
	1.3318	0.038329	5.32e-05	0.060536
	1.3341	0.031164	0.001804	0.059701
	1.3364	0.024102	0.004136	0.058031
	1.3387	0.024529	0.008334	0.059634
	1.341	0.030472	0.011911	0.057997
	1.3433	0.035178	0.016914	0.067124
	1.3456	0.032551	0.020215	0.081287
	1.3479	0.023139	0.024396	0.103754
	1.3502	0.01853	0.02721	0.125816
	1.3525	0.015984	0.029674	0.130363
	1.3548	0.016659	0.03045	0.11736
	1.3571	0.017045	0.028822	0.093479
	1.3594	0.01928	0.026417	0.064561
	1.3618	0.017036	0.025497	0.050467
	1.3641	0.012311	0.027368	0.048671
	1.3664	0.008698	0.028854	0.04988
	1.3687	0.015014	0.028953	0.049411
	1.371	0.024514	0.027496	0.051717
	1.3733	0.033376	0.025779	0.054699
	1.3756	0.034058	0.023521	0.060324
	1.3779	0.033174	0.022934	0.064154
	1.3802	0.03004	0.021833	0.06967
	1.3825	0.028962	0.021938	0.070617
	1.3848	0.031911	0.020603	0.069252
	1.3871	0.03147	0.019789	0.069045
	1.3894	0.030221	0.01809	0.068034
	1.3917	0.027412	0.017365	0.070452
	1.394	0.026693	0.016612	0.067731
	1.3963	0.028495	0.018876	0.068217
	1.3986	0.030068	0.021611	0.06178
	1.4009	0.031491	0.023872	0.063078
	1.4032	0.031784	0.020989	0.060022
	1.4055	0.029681	0.019125	0.062361
	1.4078	0.027849	0.016417	0.06194
	1.4101	0.020777	0.015362	0.06121
	1.4124	0.014961	0.013679	0.061808
	1.4147	0.011402	0.012275	0.06634
	1.4171	0.012445	0.011146	0.068294
	1.4194	0.015389	0.01226	0.07114
	1.4217	0.020697	0.01366	0.074126
	1.424	0.021868	0.016362	0.078006
	1.4263	0.02561	0.018845	0.076159
	1.4286	0.031508	0.021486	0.072152
	1.4309	0.036278	0.023789	0.07161
	1.4332	0.034374	0.023818	0.072099
	1.4355	0.030608	0.024005	0.075147
	1.4378	0.028913	0.02514	0.077056
	1.4401	0.03187	0.028235	0.078029
	1.4424	0.034378	0.030487	0.079512
	1.4447	0.034814	0.030087	0.081778
	1.447	0.034681	0.026595	0.08361
	1.4493	0.035137	0.022959	0.08488
	1.4516	0.035442	0.018592	0.084489
	1.4539	0.035449	0.016396	0.083993
	1.4562	0.033498	0.01479	0.082147
	1.4585	0.035529	0.015171	0.078957
	1.4608	0.040514	0.015239	0.082282
	1.4631	0.046473	0.01567	0.086415
	1.4654	0.046788	0.015007	0.089803
	1.4677	0.04394	0.014901	0.093256
	1.47	0.041769	0.013878	0.092201
	1.4724	0.038132	0.016002	0.091059
	1.4747	0.039091	0.018507	0.087759
	1.477	0.038692	0.023135	0.087203
	1.4793	0.037964	0.026767	0.08951
	1.4816	0.03999	0.031817	0.093721
	1.4839	0.043478	0.036668	0.095768
	1.4862	0.043995	0.041752	0.098342
	1.4885	0.03944	0.044645	0.101852
	1.4908	0.032582	0.044746	0.104477
	1.4931	0.028778	0.044794	0.10571
	1.4954	0.030369	0.045348	0.105168
	1.4977	0.037	0.047135	0.104412
	1.5	0.041224	0.048459	0.101189
	1.5023	0.040556	0.049183	0.09994
	1.5046	0.035121	0.049088	0.094116
	1.5069	0.03318	0.050021	0.0932
	1.5092	0.035499	0.049545	0.093621
	1.5115	0.041369	0.048713	0.095873
	1.5138	0.045812	0.045535	0.096859
	1.5161	0.046684	0.04291	0.097244
	1.5184	0.046258	0.04092	0.101612
	1.5207	0.044108	0.041503	0.104926
	1.523	0.043872	0.042444	0.10216
	1.5253	0.046444	0.043949	0.09668
	1.5276	0.047339	0.044133	0.090193
	1.53	0.044476	0.044473	0.090984
	1.5323	0.039118	0.04505	0.095282
	1.5346	0.035973	0.04799	0.101438
	1.5369	0.033776	0.048618	0.098596
	1.5392	0.033642	0.047854	0.092138
	1.5415	0.03569	0.04395	0.087475
	1.5438	0.037502	0.038435	0.084693
	1.5461	0.03867	0.034554	0.085482
	1.5484	0.035122	0.030954	0.085108
	1.5507	0.034935	0.03013	0.082466
	1.553	0.033129	0.031202	0.083284
	1.5553	0.033593	0.033808	0.078964
	1.5576	0.034277	0.035978	0.076992
	1.5599	0.032708	0.037549	0.074227
	1.5622	0.032589	0.036451	0.076424
	1.5645	0.035124	0.034651	0.081014
	1.5668	0.039932	0.031277	0.087477
	1.5691	0.042668	0.031225	0.08861
	1.5714	0.03869	0.031562	0.087301
	1.5737	0.035577	0.033043	0.086135
	1.576	0.033636	0.033543	0.088419
	1.5783	0.031684	0.033781	0.090658
	1.5806	0.030383	0.033121	0.08641
	1.5829	0.026818	0.032469	0.079335
	1.5853	0.025169	0.031439	0.068198
	1.5876	0.025094	0.030268	0.063998
	1.5899	0.026356	0.028651	0.06258
	1.5922	0.028042	0.027965	0.06591
	1.5945	0.028043	0.027118	0.068713
	1.5968	0.027796	0.025853	0.068915
	1.5991	0.032526	0.023645	0.067252
	1.6014	0.036843	0.020813	0.070764
	1.6037	0.039215	0.018095	0.070506
	1.606	0.038458	0.015106	0.071813
	1.6083	0.037526	0.014047	0.07184
	1.6106	0.034225	0.01373	0.072308
	1.6129	0.03484	0.015565	0.070824
	1.6152	0.035799	0.017855	0.070841
	1.6175	0.036773	0.02147	0.071938
	1.6198	0.033503	0.024516	0.074156
	1.6221	0.034125	0.027023	0.076787
	1.6244	0.037389	0.02688	0.081717
	1.6267	0.043102	0.025841	0.085931
	1.629	0.04484	0.023524	0.089549
	1.6313	0.043386	0.02364	0.091756
	1.6336	0.041119	0.024282	0.094247
	1.6359	0.037913	0.025148	0.0986
	1.6382	0.037167	0.024401	0.114802
	1.6406	0.036114	0.024186	0.122079
	1.6429	0.036728	0.023467	0.125356
	1.6452	0.038427	0.024393	0.126781
	1.6475	0.043408	0.024747	0.119346
	1.6498	0.050847	0.025869	0.111916
	1.6521	0.053604	0.025455	0.114121
	1.6544	0.052161	0.025409	0.1153
	1.6567	0.050003	0.023186	0.115698
	1.659	0.047668	0.022233	0.11194
	1.6613	0.046471	0.023612	0.104609
	1.6636	0.043027	0.026987	0.090949
	1.6659	0.038035	0.029622	0.083935
	1.6682	0.037567	0.029493	0.079356
	1.6705	0.042984	0.027978	0.077145
	1.6728	0.052074	0.025524	0.077019
	1.6751	0.055213	0.024765	0.075156
	1.6774	0.050877	0.023888	0.07971
	1.6797	0.048584	0.024549	0.082719
	1.682	0.046494	0.025458	0.085082
	1.6843	0.045751	0.027	0.082631
	1.6866	0.044423	0.027268	0.080271
	1.6889	0.038852	0.02774	0.080245
	1.6912	0.038628	0.027263	0.08254
	1.6935	0.040774	0.026988	0.085466
	1.6959	0.04084	0.024276	0.0839
	1.6982	0.039041	0.020339	0.083624
	1.7005	0.038423	0.016268	0.075929
	1.7028	0.038046	0.013968	0.07218
	1.7051	0.038105	0.013109	0.066641
	1.7074	0.040143	0.01514	0.067117
	1.7097	0.041855	0.017252	0.065462
	1.712	0.047474	0.019982	0.067808
	1.7143	0.053042	0.021376	0.068078
	1.7166	0.053841	0.022531	0.073717
	1.7189	0.052186	0.023122	0.078861
	1.7212	0.051301	0.023769	0.079491
	1.7235	0.050547	0.023261	0.074598
	1.7258	0.051221	0.022119	0.076535
	1.7281	0.05108	0.020971	0.073005
	1.7304	0.048792	0.019962	0.076561
	1.7327	0.045995	0.019842	0.073405
	1.735	0.048626	0.019346	0.075149
	1.7373	0.056038	0.018494	0.074506
	1.7396	0.063858	0.015322	0.07435
	1.7419	0.071317	0.011766	0.072924
	1.7442	0.071259	0.006613	0.076119
	1.7465	0.067966	0.004232	0.078968
	1.7488	0.066704	0.001252	0.082329
	1.7512	0.06499	0.000465	0.081515
	1.7535	0.062697	0	0.07971
	1.7558	0.059072	0.000829	0.08045
	1.7581	0.059961	0.000792	0.081066
	1.7604	0.062537	0.001835	0.085403
	1.7627	0.065109	0.002388	0.086349
	1.765	0.068015	0.004035	0.084417
	1.7673	0.06676	0.005466	0.079949
	1.7696	0.066126	0.00759	0.07867
	1.7719	0.068339	0.008792	0.076112
	1.7742	0.074831	0.01114	0.079977
	1.7765	0.075937	0.01249	0.079654
	1.7788	0.077899	0.0136	0.08155
	1.7811	0.078853	0.014205	0.079289
	1.7834	0.074947	0.014913	0.081628
	1.7857	0.070693	0.014789	0.079285
	1.788	0.064118	0.013191	0.080178
	1.7903	0.062358	0.012847	0.079156
	1.7926	0.068329	0.01457	0.085736
	1.7949	0.07918	0.019199	0.088947
	1.7972	0.08406	0.023659	0.094984
	1.7995	0.087189	0.026898	0.095482
	1.8018	0.088627	0.027061	0.099931
	1.8041	0.086616	0.026613	0.1004
	1.8065	0.08613	0.025303	0.102953
	1.8088	0.069905	0.024867	0.098717
	1.8111	0.051935	0.024407	0.090031
	1.8134	0.039547	0.025043	0.082822
	1.8157	0.035333	0.024854	0.070803
	1.818	0.0321	0.02461	0.067805
	1.8203	0.035958	0.023103	0.062634
	1.8226	0.037892	0.022247	0.061401
	1.8249	0.043369	0.022535	0.05914
	1.8272	0.038564	0.024525	0.057385
	1.8295	0.035252	0.025585	0.053968
	1.8318	0.031463	0.026163	0.056734
	1.8341	0.031924	0.024551	0.064755
	1.8364	0.033585	0.020818	0.079096
	1.8387	0.035896	0.016549	0.080331
	1.841	0.032023	0.011964	0.072777
	1.8433	0.030817	0.010572	0.057064
	1.8456	0.028445	0.011714	0.044046
	1.8479	0.028586	0.014762	0.040523
	1.8502	0.029507	0.018805	0.045113
	1.8525	0.032531	0.020798	0.045459
	1.8548	0.03254	0.021072	0.048513
	1.8571	0.031289	0.020998	0.050348
	1.8594	0.029226	0.020042	0.050589
	1.8618	0.028492	0.019589	0.050618
	1.8641	0.027181	0.017525	0.053117
	1.8664	0.021803	0.016455	0.053978
	1.8687	0.017383	0.014232	0.05519
	1.871	0.013564	0.013072	0.050548
	1.8733	0.015781	0.010403	0.043962
	1.8756	0.022287	0.008735	0.038839
	1.8779	0.027097	0.007444	0.035176
	1.8802	0.030205	0.007791	0.034536
	1.8825	0.032134	0.008426	0.032158
	1.8848	0.03433	0.011042	0.037167
	1.8871	0.037316	0.01256	0.042671
	1.8894	0.039279	0.014363	0.051704
	1.8917	0.041374	0.014612	0.05715
	1.894	0.042911	0.016234	0.062931
	1.8963	0.04412	0.018847	0.064324
	1.8986	0.036805	0.023929	0.06648
	1.9009	0.030114	0.028524	0.072366
	1.9032	0.027253	0.032717	0.083794
	1.9055	0.033809	0.034321	0.093379
	1.9078	0.041945	0.032212	0.103535
	1.9101	0.044798	0.027181	0.106165
	1.9124	0.043517	0.020483	0.101268
	1.9147	0.042363	0.017102	0.093279
	1.9171	0.040537	0.014368	0.084426
	1.9194	0.039172	0.014379	0.082419
	1.9217	0.038587	0.01398	0.087077
	1.924	0.039814	0.014035	0.093501
	1.9263	0.040712	0.013671	0.101716
	1.9286	0.041935	0.013763	0.106202
	1.9309	0.042615	0.014016	0.1059
	1.9332	0.038896	0.016501	0.103331
	1.9355	0.037142	0.01912	0.099105
	1.9378	0.039366	0.021364	0.09788
	1.9401	0.04145	0.021745	0.097291
	1.9424	0.045528	0.022079	0.0992
	1.9447	0.047989	0.022654	0.104463
	1.947	0.050868	0.024686	0.110244
	1.9493	0.054301	0.027353	0.116907
	1.9516	0.056203	0.032975	0.120986
	1.9539	0.054821	0.039051	0.123823
	1.9562	0.051819	0.044535	0.127227
	1.9585	0.050902	0.045286	0.129028
	1.9608	0.052309	0.04367	0.136116
	1.9631	0.056203	0.040573	0.143195
	1.9654	0.059082	0.03539	0.154629
	1.9677	0.057607	0.031525	0.160655
	1.97	0.054053	0.027312	0.158952
	1.9724	0.051021	0.024788	0.151922
	1.9747	0.048921	0.021529	0.144681
	1.977	0.052552	0.019554	0.141667
	1.9793	0.053871	0.017985	0.139421
	1.9816	0.053588	0.018146	0.140578
	1.9839	0.050648	0.019312	0.136953
	1.9862	0.047353	0.020852	0.132704
	1.9885	0.045404	0.022062	0.129344
	1.9908	0.045939	0.023742	0.126383
	1.9931	0.046512	0.025853	0.124039
	1.9954	0.048267	0.029931	0.125825
	1.9977	0.049903	0.033653	0.131762
	2	0.050008	0.035603	0.139548
	2.0023	0.050197	0.034714	0.146937
	2.0046	0.04638	0.031466	0.154025
	2.0069	0.042936	0.029078	0.162801
	2.0092	0.039136	0.027991	0.164703
	2.0115	0.036361	0.027962	0.160196
	2.0138	0.032414	0.028511	0.154632
	2.0161	0.032387	0.03104	0.141772
	2.0184	0.032993	0.037596	0.12437
	2.0207	0.037099	0.044001	0.117167
	2.023	0.036202	0.051623	0.11646
	2.0253	0.037838	0.056298	0.117784
	2.0276	0.042796	0.062142	0.126555
	2.03	0.048926	0.066126	0.136097
	2.0323	0.050099	0.067048	0.144009
	2.0346	0.0461	0.06361	0.141137
	2.0369	0.04418	0.057332	0.134302
	2.0392	0.045196	0.051554	0.125734
	2.0415	0.045031	0.046655	0.11867
	2.0438	0.043464	0.044325	0.115572
	2.0461	0.041323	0.042541	0.111135
	2.0484	0.038895	0.040284	0.108728
	2.0507	0.037751	0.03759	0.107253
	2.053	0.03732	0.03523	0.107189
	2.0553	0.036801	0.033097	0.103277
	2.0576	0.036975	0.031234	0.097865
	2.0599	0.036817	0.029788	0.093308
	2.0622	0.033743	0.028128	0.090424
	2.0645	0.032324	0.026133	0.081026
	2.0668	0.02988	0.024074	0.072229
	2.0691	0.029276	0.022083	0.062457
	2.0714	0.029173	0.020381	0.060217
	2.0737	0.031959	0.018594	0.056439
	2.076	0.029616	0.01608	0.056836
	2.0783	0.029448	0.014311	0.05578
	2.0806	0.030871	0.014281	0.054196
	2.0829	0.032974	0.016213	0.05062
	2.0853	0.031778	0.019322	0.044431
	2.0876	0.029058	0.022395	0.038194
	2.0899	0.02494	0.026797	0.03582
	2.0922	0.024858	0.031268	0.034855
	2.0945	0.02609	0.036749	0.038609
	2.0968	0.033617	0.040424	0.042913
	2.0991	0.040493	0.043099	0.047101
	2.1014	0.043827	0.043927	0.052836
	2.1037	0.042198	0.042549	0.056724
	2.106	0.038462	0.038684	0.062417
	2.1083	0.037657	0.033254	0.06784
	2.1106	0.037593	0.027283	0.069403
	2.1129	0.036794	0.020786	0.063478
	2.1152	0.031589	0.015814	0.057013
	2.1175	0.024614	0.013416	0.046327
	2.1198	0.016861	0.014388	0.04136
	2.1221	0.012613	0.016619	0.033281
	2.1244	0.009607	0.019491	0.031976
	2.1267	0.012055	0.021823	0.032867
	2.129	0.012542	0.024613	0.036818
	2.1313	0.016465	0.026034	0.036741
	2.1336	0.021612	0.024225	0.03728
	2.1359	0.028506	0.023571	0.034958
	2.1382	0.038059	0.024344	0.038134
	2.1406	0.040705	0.025176	0.041183
	2.1429	0.0387	0.026908	0.048113
	2.1452	0.030702	0.028845	0.055229
	2.1475	0.020602	0.030464	0.056325
	2.1498	0.015383	0.031136	0.052873
	2.1521	0.015242	0.030358	0.049711
	2.1544	0.020202	0.028736	0.050359
	2.1567	0.0257	0.023991	0.049718
	2.159	0.031014	0.019537	0.04876
	2.1613	0.029048	0.014464	0.044776
	2.1636	0.025962	0.012772	0.038595
	2.1659	0.022999	0.011884	0.033795
	2.1682	0.023892	0.012432	0.034237
	2.1705	0.02127	0.013872	0.037295
	2.1728	0.01351	0.015997	0.045704
	2.1751	0.007347	0.018263	0.053292
	2.1774	0.006287	0.020811	0.060562
	2.1797	0.006731	0.02233	0.061571
	2.182	0.00974	0.023783	0.063387
	2.1843	0.014121	0.024706	0.063647
	2.1866	0.020514	0.024932	0.06422
	2.1889	0.024956	0.025088	0.060368
	2.1912	0.030156	0.024698	0.054732
	2.1935	0.037649	0.024369	0.046945
	2.1959	0.036594	0.023342	0.042292
	2.1982	0.041042	0.022628	0.038041
	2.2005	0.041853	0.021941	0.035018
	2.2028	0.045046	0.021482	0.033174
	2.2051	0.048749	0.021	0.035246
	2.2074	0.053081	0.020872	0.040246
	2.2097	0.047316	0.019839	0.047297
	2.212	0.046635	0.019679	0.054078
	2.2143	0.047958	0.019214	0.063741
	2.2166	0.050609	0.019346	0.072277
	2.2189	0.052029	0.01989	0.07537
	2.2212	0.056273	0.021025	0.074384
	2.2235	0.056082	0.021835	0.062345
	2.2258	0.055068	0.02202	0.053731
	2.2281	0.056899	0.020954	0.040259
	2.2304	0.067941	0.02132	0.033778
	2.2327	0.07864	0.02396	0.024381
	2.235	0.09184	0.028054	0.024914
	2.2373	0.101721	0.031962	0.022804
	2.2396	0.115004	0.033867	0.027386
	2.2419	0.114979	0.034481	0.032837
	2.2442	0.112442	0.03512	0.037685
	2.2465	0.112442	0.036043	0.035799
	2.2488	0.110674	0.03615	0.030676
	2.2512	0.11146	0.036303	0.025779
	2.2535	0.111911	0.034538	0.02576
	2.2558	0.112005	0.031665	0.026606
	2.2581	0.110005	0.026135	0.029088
	2.2604	0.106363	0.021954	0.029688
	2.2627	0.100469	0.017261	0.029986
	2.265	0.099427	0.014679	0.025774
	2.2673	0.098278	0.01324	0.024218
	2.2696	0.097286	0.013511	0.020134
	2.2719	0.092085	0.013897	0.020763
	2.2742	0.086568	0.014965	0.022699
	2.2765	0.081627	0.016477	0.023683
	2.2788	0.078691	0.019228	0.022751
	2.2811	0.076817	0.022837	0.021928
	2.2834	0.071388	0.025775	0.022816
	2.2857	0.068859	0.028045	0.023851
	2.288	0.069735	0.030687	0.026544
	2.2903	0.071343	0.03366	0.027758
	2.2926	0.074018	0.035468	0.030574
	2.2949	0.072707	0.036295	0.031197
	2.2972	0.066083	0.036371	0.029843
	2.2995	0.062936	0.035656	0.023437
	2.3018	0.060656	0.032622	0.024748
	2.3041	0.058705	0.029158	0.022065
	2.3065	0.055152	0.025832	0.022413
	2.3088	0.052176	0.023716	0.019679
	2.3111	0.047422	0.022257	0.023137
	2.3134	0.045037	0.021108	0.024585
	2.3157	0.039399	0.019057	0.027125
	2.318	0.03685	0.016941	0.027772
	2.3203	0.035699	0.014404	0.030516
	2.3226	0.035585	0.01355	0.031762
	2.3249	0.034464	0.012258	0.032857
	2.3272	0.035603	0.01196	0.033564
	2.3295	0.038555	0.011971	0.036718
	2.3318	0.041181	0.011852	0.048755
	2.3341	0.038656	0.011226	0.061671
	2.3364	0.032582	0.010773	0.062466
	2.3387	0.027255	0.009661	0.061066
	2.341	0.023188	0.009764	0.061796
	2.3433	0.017735	0.010221	0.063952
	2.3456	0.012306	0.011956	0.062568
	2.3479	0.012126	0.015198	0.055385
	2.3502	0.014023	0.019918	0.052701
	2.3525	0.013967	0.025225	0.044638
	2.3548	0.012973	0.030318	0.03718
	2.3571	0.009415	0.034487	0.030534
	2.3594	0.008961	0.039255	0.031222
	2.3618	0.009561	0.043704	0.031946
	2.3641	0.010881	0.049934	0.038466
	2.3664	0.01407	0.052086	0.040409
	2.3687	0.016102	0.051374	0.042674
	2.371	0.019901	0.049107	0.042101
	2.3733	0.022409	0.04718	0.042004
	2.3756	0.025773	0.045779	0.044518
	2.3779	0.024454	0.043256	0.048057
	2.3802	0.017952	0.041084	0.043046
	2.3825	0.013882	0.036675	0.039074
	2.3848	0.014922	0.032592	0.033036
	2.3871	0.014097	0.028956	0.030646
	2.3894	0.010809	0.028112	0.025704
	2.3917	0.007294	0.027346	0.022606
	2.394	0.004965	0.026802	0.023893
	2.3963	0.005383	0.025073	0.024111
	2.3986	0.007178	0.021674	0.02739
	2.4009	0.006689	0.018141	0.030272
	2.4032	0.011209	0.018292	0.033385
	2.4055	0.015223	0.020287	0.035604
	2.4078	0.017064	0.022055	0.03385
	2.4101	0.013469	0.023101	0.028441
	2.4124	0.008224	0.023213	0.027625
	2.4147	0.004829	0.022278	0.02802
	2.4171	0.004461	0.019617	0.033136
	2.4194	0.006591	0.016965	0.034932
	2.4217	0.008986	0.014588	0.038202
	2.424	0.013178	0.014101	0.038574
	2.4263	0.016778	0.014633	0.03936
	2.4286	0.019841	0.015491	0.036062
	2.4309	0.01381	0.016492	0.036194
	2.4332	0.008738	0.017692	0.034276
	2.4355	0.003865	0.020374	0.032106
	2.4378	0.003896	0.022065	0.028755
	2.4401	0.002847	0.023328	0.02792
	2.4424	0.005796	0.024124	0.026018
	2.4447	0.002492	0.02359	0.024451
	2.447	0.000425	0.02285	0.01936
	2.4493	0.001173	0.021714	0.017563
	2.4516	0.004532	0.020526	0.016327
	2.4539	0.00858	0.018359	0.017209
	2.4562	0.009713	0.017816	0.021846
	2.4585	0.009458	0.018126	0.027427
	2.4608	0.005162	0.02031	0.029006
	2.4631	0.005054	0.022954	0.02722
	2.4654	0.007631	0.025456	0.029274
	2.4677	0.010818	0.026857	0.03556
	2.47	0.013925	0.02627	0.043759
	2.4724	0.020267	0.024743	0.05512
	2.4747	0.027985	0.023106	0.063357
	2.477	0.031467	0.021842	0.069284
	2.4793	0.029203	0.020759	0.070029
	2.4816	0.026825	0.019321	0.064383
	2.4839	0.02054	0.019356	0.058645
	2.4862	0.020278	0.0205	0.053629
	2.4885	0.019239	0.023777	0.051497
	2.4908	0.019875	0.027526	0.051904
	2.4931	0.017366	0.032278	0.054582
	2.4954	0.015806	0.034262	0.056325
	2.4977	0.012129	0.033626	0.057343
	2.5	0.012516	0.030927	0.054425
	2.5023	0.011673	0.026211	0.052004
	2.5046	0.011192	0.022824	0.049517
	2.5069	0.010136	0.02038	0.049657
	2.5092	0.01226	0.01999	0.051076
	2.5115	0.015179	0.020957	0.054992
	2.5138	0.017556	0.021941	0.060782
	2.5161	0.019508	0.021817	0.075387
	2.5184	0.017987	0.020856	0.085187
	2.5207	0.015536	0.020372	0.090401
	2.523	0.01116	0.020542	0.090214
	2.5253	0.005714	0.019233	0.081171
	2.5276	0.000826	0.01576	0.065605
	2.53	0	0.013033	0.049785
	2.5323	0.005263	0.013119	0.045418
	2.5346	0.011647	0.015016	0.043373
	2.5369	0.017375	0.017729	0.048013
	2.5392	0.019158	0.019423	0.060733
	2.5415	0.016219	0.021784	0.074929
	2.5438	0.014534	0.023308	0.083007
	2.5461	0.013677	0.025175	0.087408
	2.5484	0.014173	0.026334	0.081545
	2.5507	0.011828	0.027663	0.064833
	2.553	0.013707	0.028716	0.054766
	2.5553	0.015876	0.030169	0.056499
	2.5576	0.02206	0.030791	0.055857
	2.5599	0.02265	0.031645	0.058387
	2.5622	0.021246	0.032697	0.057817
	2.5645	0.017828	0.033715	0.062829
	2.5668	0.016602	0.035047	0.067448
	2.5691	0.015589	0.037211	0.070575
	2.5714	0.022449	0.039303	0.073491
	2.5737	0.027271	0.041168	0.072554
	2.576	0.029056	0.042694	0.068703
	2.5783	0.029066	0.044413	0.061776
	2.5806	0.029423	0.044907	0.056178
	2.5829	0.027204	0.044532	0.054811
	2.5853	0.023508	0.044541	0.052962
	2.5876	0.022344	0.047695	0.052294
	2.5899	0.021321	0.053833	0.051282
	2.5922	0.019997	0.058622	0.050467
	2.5945	0.019107	0.056971	0.050439
	2.5968	0.020666	0.050564	0.047185
	2.5991	0.023575	0.039714	0.044987
	2.6014	0.026417	0.031861	0.044892
	2.6037	0.026985	0.026575	0.04882
	2.606	0.027213	0.024186	0.056401
	2.6083	0.024771	0.022005	0.068213
	2.6106	0.024321	0.020366	0.076245
	2.6129	0.023395	0.021023	0.08087
	2.6152	0.029775	0.023779	0.077564
	2.6175	0.034565	0.031203	0.071041
	2.6198	0.035763	0.037182	0.061855
	2.6221	0.030352	0.043049	0.05678
	2.6244	0.027622	0.045753	0.050673
	2.6267	0.02867	0.046598	0.049676
	2.629	0.027441	0.046418	0.046678
	2.6313	0.018485	0.045133	0.048417
	2.6336	0.010586	0.045053	0.048971
	2.6359	0.005608	0.044919	0.05148
	2.6382	0.009469	0.04353	0.052543
	2.6406	0.013586	0.040582	0.055225
	2.6429	0.016011	0.036872	0.054252
	2.6452	0.020335	0.0326	0.048341
	2.6475	0.023699	0.030518	0.043408
	2.6498	0.03048	0.032703	0.038274
	2.6521	0.037402	0.039919	0.036478
	2.6544	0.043061	0.046783	0.035965
	2.6567	0.046543	0.05232	0.036869
	2.659	0.040872	0.051621	0.038555
	2.6613	0.031928	0.045929	0.039108
	2.6636	0.026264	0.038944	0.038297
	2.6659	0.0206	0.030721	0.037532
	2.6682	0.020228	0.025316	0.033811
	2.6705	0.02282	0.019926	0.03009
	2.6728	0.026746	0.016877	0.029136
	2.6751	0.023493	0.014873	0.031715
	2.6774	0.021407	0.014869	0.029616
	2.6797	0.016294	0.016839	0.029181
	2.682	0.0159	0.019529	0.025874
	2.6843	0.018998	0.022962	0.027407
	2.6866	0.026098	0.02424	0.027062
	2.6889	0.0279	0.024162	0.031169
	2.6912	0.031897	0.021836	0.03266
	2.6935	0.035358	0.017725	0.036857
	2.6959	0.040279	0.015231	0.038659
	2.6982	0.042122	0.013932	0.040567
	2.7005	0.037221	0.015044	0.034079
	2.7028	0.030208	0.01691	0.027483
	2.7051	0.023346	0.018124	0.026136
	2.7074	0.022834	0.018201	0.026113
	2.7097	0.023852	0.017446	0.027109
	2.712	0.026037	0.016161	0.028686
	2.7143	0.027964	0.013712	0.029885
	2.7166	0.028603	0.010459	0.034357
	2.7189	0.027344	0.007968	0.04015
	2.7212	0.027671	0.008094	0.045843
	2.7235	0.029217	0.01079	0.055201
	2.7258	0.033252	0.013552	0.062494
	2.7281	0.03326	0.016166	0.063334
	2.7304	0.032132	0.016668	0.057236
	2.7327	0.032013	0.016478	0.051671
	2.735	0.034413	0.0155	0.046039
	2.7373	0.036641	0.012985	0.043343
	2.7396	0.036648	0.010714	0.035744
	2.7419	0.037148	0.009735	0.031874
	2.7442	0.03764	0.009587	0.027041
	2.7465	0.0351	0.008877	0.028107
	2.7488	0.039233	0.008335	0.029016
	2.7512	0.046133	0.009267	0.033976
	2.7535	0.053582	0.011561	0.036323
	2.7558	0.055896	0.014748	0.041646
	2.7581	0.052948	0.018004	0.043936
	2.7604	0.049695	0.021524	0.045832
	2.7627	0.048558	0.025253	0.043915
	2.765	0.050735	0.02799	0.040962
	2.7673	0.054091	0.028914	0.04029
	2.7696	0.05886	0.028741	0.044515
	2.7719	0.061254	0.029	0.046813
	2.7742	0.063418	0.029727	0.048317
	2.7765	0.062741	0.031359	0.051353
	2.7788	0.063523	0.032271	0.05609
	2.7811	0.064566	0.033061	0.067834
	2.7834	0.066023	0.034942	0.082284
	2.7857	0.065233	0.041317	0.097707
	2.788	0.065701	0.049016	0.106805
	2.7903	0.063975	0.059376	0.11396
	2.7926	0.066101	0.064388	0.112668
	2.7949	0.070364	0.066777	0.110212
	2.7972	0.072322	0.065294	0.102123
	2.7995	0.075229	0.060409	0.092301
	2.8018	0.078493	0.057819	0.076959
	2.8041	0.080428	0.057553	0.065741
	2.8065	0.08308	0.05828	0.054627
	2.8088	0.081715	0.060891	0.054155
	2.8111	0.083193	0.062248	0.051492
	2.8134	0.082454	0.062647	0.053431
	2.8157	0.084611	0.062863	0.052096
	2.818	0.082519	0.062341	0.05605
	2.8203	0.082869	0.06097	0.057332
	2.8226	0.08397	0.059596	0.055878
	2.8249	0.08566	0.05741	0.052473
	2.8272	0.090748	0.054132	0.051903
	2.8295	0.087007	0.048636	0.050673
	2.8318	0.077967	0.042088	0.049255
	2.8341	0.059714	0.035525	0.050908
	2.8364	0.046199	0.030496	0.049399
	2.8387	0.032266	0.027021	0.049989
	2.841	0.029492	0.025683	0.051504
	2.8433	0.029221	0.025059	0.050029
	2.8456	0.029002	0.02505	0.042845
	2.8479	0.029114	0.025357	0.037878
	2.8502	0.030361	0.025978	0.03176
	2.8525	0.030707	0.027542	0.030188
	2.8548	0.033773	0.029063	0.028172
	2.8571	0.037605	0.0319	0.030083
	2.8594	0.041135	0.034511	0.034032
	2.8618	0.045355	0.038572	0.034934
	2.8641	0.0443	0.043198	0.036353
	2.8664	0.038976	0.048493	0.038239
	2.8687	0.036094	0.049546	0.037609
	2.871	0.034683	0.053072	0.039909
	2.8733	0.035097	0.057846	0.041729
	2.8756	0.033475	0.063089	0.048722
	2.8779	0.028753	0.065479	0.053846
	2.8802	0.02448	0.066083	0.063176
	2.8825	0.019793	0.063724	0.063883
	2.8848	0.018137	0.058351	0.05995
	2.8871	0.017369	0.050507	0.050732
	2.8894	0.016364	0.040834	0.043476
	2.8917	0.018108	0.029461	0.039225
	2.894	0.022011	0.02093	0.036195
	2.8963	0.02753	0.017395	0.037699
	2.8986	0.033565	0.018679	0.042829
	2.9009	0.03696	0.024799	0.048018
	2.9032	0.037819	0.03053	0.054239
	2.9055	0.032544	0.038142	0.059078
	2.9078	0.02758	0.044005	0.057917
	2.9101	0.028074	0.049892	0.056799
	2.9124	0.032909	0.052227	0.055782
	2.9147	0.03874	0.050893	0.05834
	2.9171	0.041023	0.045753	0.061259
	2.9194	0.042011	0.036776	0.066069
	2.9217	0.044017	0.029557	0.070017
	2.924	0.044374	0.022957	0.088775
	2.9263	0.04517	0.020828	0.110747
	2.9286	0.044939	0.020966	0.129828
	2.9309	0.045125	0.022068	0.131972
	2.9332	0.043911	0.023442	0.119397
	2.9355	0.042394	0.02472	0.103745
	2.9378	0.041662	0.026055	0.104875
	2.9401	0.042224	0.02586	0.109928
	2.9424	0.041761	0.024586	0.109863
	2.9447	0.039014	0.024167	0.102344
	2.947	0.038881	0.02477	0.086743
	2.9493	0.038256	0.026839	0.075229
	2.9516	0.03971	0.028789	0.073278
	2.9539	0.039548	0.031059	0.074333
	2.9562	0.040769	0.033185	0.079317
	2.9585	0.044828	0.035935	0.089031
	2.9608	0.048978	0.03838	0.102063
	2.9631	0.050314	0.041119	0.113219
	2.9654	0.05002	0.042941	0.12369
	2.9677	0.048259	0.045057	0.129439
	2.97	0.046835	0.046813	0.129944
	2.9724	0.045059	0.04803	0.126642
	2.9747	0.044041	0.047411	0.12516
	2.977	0.045128	0.045781	0.127849
	2.9793	0.045478	0.044181	0.133288
	2.9816	0.045418	0.043571	0.13675
	2.9839	0.045036	0.044149	0.134897
	2.9862	0.044386	0.045134	0.130163
	2.9885	0.041946	0.044964	0.122793
	2.9908	0.04077	0.043818	0.119735
	2.9931	0.044838	0.042745	0.117765
	2.9954	0.052417	0.041611	0.124116
	2.9977	0.062357	0.041276	0.130604
	3	0.062337	0.040724	0.138704
	3.0023	0.058528	0.040089	0.139995
	3.0046	0.055936	0.038118	0.138509
	3.0069	0.053776	0.03638	0.132721
	3.0092	0.056349	0.035008	0.124916
	3.0115	0.057751	0.03539	0.122563
	3.0138	0.058893	0.036177	0.122425
	3.0161	0.060072	0.038145	0.120863
	3.0184	0.061964	0.039155	0.11769
	3.0207	0.063549	0.039676	0.116374
	3.023	0.06471	0.039683	0.113784
	3.0253	0.061237	0.040953	0.113523
	3.0276	0.057341	0.043031	0.109207
	3.03	0.055256	0.04662	0.10556
	3.0323	0.057661	0.049323	0.101558
	3.0346	0.060538	0.051427	0.10034
	3.0369	0.062558	0.052317	0.100528
	3.0392	0.064765	0.053196	0.1001
	3.0415	0.063086	0.05373	0.100875
	3.0438	0.062418	0.055579	0.10247
	3.0461	0.062371	0.057926	0.10411
	3.0484	0.061495	0.060725	0.103602
	3.0507	0.059649	0.062745	0.103028
	3.053	0.056926	0.0642	0.102652
	3.0553	0.057245	0.06408	0.101459
	3.0576	0.06111	0.062453	0.100207
	3.0599	0.067968	0.059801	0.0974
	3.0622	0.0673	0.055309	0.091693
	3.0645	0.062777	0.052893	0.0872
	3.0668	0.05963	0.053353	0.084019
	3.0691	0.059731	0.054882	0.084473
	3.0714	0.063046	0.055305	0.082517
	3.0737	0.064097	0.05409	0.081363
	3.076	0.062687	0.052361	0.075557
	3.0783	0.058094	0.050316	0.072643
	3.0806	0.055458	0.049052	0.069992
	3.0829	0.054466	0.046461	0.068317
	3.0853	0.05717	0.044485	0.065052
	3.0876	0.058641	0.044243	0.061117
	3.0899	0.061366	0.045476	0.059025
	3.0922	0.064489	0.048951	0.059982
	3.0945	0.06835	0.051933	0.061892
	3.0968	0.068622	0.055827	0.065668
	3.0991	0.066949	0.057892	0.065506
	3.1014	0.067028	0.05857	0.065633
	3.1037	0.070609	0.058368	0.063562
	3.106	0.068532	0.057491	0.062683
	3.1083	0.061495	0.055943	0.060148
	3.1106	0.05313	0.053149	0.052271
	3.1129	0.04501	0.050059	0.04621
	3.1152	0.041845	0.046668	0.037808
	3.1175	0.037936	0.044558	0.033523
	3.1198	0.036187	0.043637	0.030372
	3.1221	0.03735	0.044131	0.028527
	3.1244	0.039538	0.045099	0.021634
	3.1267	0.039055	0.047762	0.016997
	3.129	0.039034	0.049596	0.01427
	3.1313	0.041568	0.050662	0.019214
	3.1336	0.047628	0.049665	0.025946
	3.1359	0.05197	0.047267	0.032599
	3.1382	0.051222	0.045372	0.031716
	3.1406	0.045713	0.044173	0.028214
	3.1429	0.041049	0.043475	0.025027
	3.1452	0.039378	0.042952	0.029865
	3.1475	0.040192	0.042501	0.037146
	3.1498	0.039236	0.044188	0.040474
	3.1521	0.038424	0.046881	0.040852
	3.1544	0.040462	0.050017	0.041485
	3.1567	0.046509	0.051898	0.049329
	3.159	0.045974	0.053543	0.057166
	3.1613	0.041338	0.055089	0.060997
	3.1636	0.036693	0.05758	0.060204
	3.1659	0.035376	0.060282	0.054229
	3.1682	0.034306	0.062676	0.050732
	3.1705	0.041611	0.062831	0.052799
	3.1728	0.049102	0.05915	0.058569
	3.1751	0.058372	0.053932	0.067938
	3.1774	0.063319	0.047901	0.077012
	3.1797	0.064633	0.045452	0.083824
	3.182	0.060658	0.045773	0.08281
	3.1843	0.057106	0.04818	0.081996
	3.1866	0.057059	0.049764	0.078649
	3.1889	0.053886	0.05027	0.078908
	3.1912	0.050089	0.050084	0.075035
	3.1935	0.043619	0.050366	0.070263
	3.1959	0.03668	0.050312	0.060569
	3.1982	0.030099	0.048293	0.053438
	3.2005	0.027913	0.045568	0.041515
	3.2028	0.02809	0.042735	0.038632
	3.2051	0.034215	0.041256	0.036222
	3.2074	0.038871	0.039749	0.041785
	3.2097	0.042168	0.039757	0.051525
	3.212	0.041204	0.040551	0.06089
	3.2143	0.039346	0.042201	0.069301
	3.2166	0.038039	0.044273	0.073787
	3.2189	0.036905	0.046992	0.075666
	3.2212	0.033597	0.051568	0.072945
	3.2235	0.029614	0.056186	0.065447
	3.2258	0.028328	0.061073	0.058194
	3.2281	0.032688	0.065125	0.050529
	3.2304	0.036872	0.067962	0.045108
	3.2327	0.042065	0.067635	0.043601
	3.235	0.043507	0.062874	0.03975
	3.2373	0.042078	0.054897	0.033215
	3.2396	0.038103	0.046467	0.025955
	3.2419	0.038283	0.044369	0.023706
	3.2442	0.040652	0.046205	0.019876
	3.2465	0.044954	0.048087	0.02326
	3.2488	0.053243	0.047819	0.024134
	3.2512	0.064051	0.044782	0.027006
	3.2535	0.073734	0.040976	0.024795
	3.2558	0.086868	0.036828	0.022542
	3.2581	0.093371	0.035026	0.019039
	3.2604	0.106731	0.034452	0.021685
	3.2627	0.116856	0.034863	0.028367
	3.265	0.114522	0.037998	0.037353
	3.2673	0.113862	0.042076	0.038736
	3.2696	0.112042	0.049322	0.041123
	3.2719	0.112291	0.055386	0.039402
	3.2742	0.112163	0.062847	0.039194
	3.2765	0.112187	0.067638	0.037597
	3.2788	0.110926	0.07067	0.037306
	3.2811	0.110685	0.071307	0.03905
	3.2834	0.10962	0.069391	0.040329
	3.2857	0.107914	0.067114	0.039027
	3.288	0.10621	0.062373	0.035197
	3.2903	0.101949	0.05798	0.031944
	3.2926	0.0986	0.053152	0.031618
	3.2949	0.096334	0.050359	0.031801
	3.2972	0.094617	0.048374	0.032606
	3.2995	0.088179	0.048243	0.031316
	3.3018	0.082158	0.048255	0.027241
	3.3041	0.074969	0.049076	0.027209
	3.3065	0.075622	0.05046	0.027271
	3.3088	0.075755	0.054393	0.030115
	3.3111	0.078172	0.058286	0.029041
	3.3134	0.077084	0.061034	0.031262
	3.3157	0.076356	0.060149	0.028072
	3.318	0.076274	0.054905	0.026251
	3.3203	0.072569	0.049286	0.020444
	3.3226	0.065047	0.043483	0.014984
	3.3249	0.057877	0.040629	0.005179
	3.3272	0.051275	0.038717	0.002488
	3.3295	0.051944	0.03758	0
	3.3318	0.056162	0.035323	0.003823
	3.3341	0.059454	0.033448	0.005533
	3.3364	0.062628	0.031042	0.007221
	3.3387	0.06369	0.030112	0.010218
	3.341	0.063775	0.030544	0.012335
	3.3433	0.057466	0.032078	0.01069
	3.3456	0.049835	0.032255	0.009139
	3.3479	0.043874	0.031667	0.006333
	3.3502	0.041675	0.030708	0.001639
	3.3525	0.042109	0.032182	0.000449
	3.3548	0.045952	0.034418	0.004237
	3.3571	0.043461	0.036979	0.010484
	3.3594	0.040427	0.038525	0.017455
	3.3618	0.033648	0.039697	0.021169
	3.3641	0.031241	0.040549	0.022146
	3.3664	0.028737	0.040721	0.023906
	3.3687	0.028459	0.040965	0.025139
	3.371	0.02911	0.042736	0.026981
	3.3733	0.033341	0.045077	0.02805
	3.3756	0.036869	0.048328	0.033987
	3.3779	0.044311	0.049465	0.040073
	3.3802	0.044628	0.049637	0.04448
	3.3825	0.041138	0.051408	0.045709
	3.3848	0.037107	0.054252	0.043767
	3.3871	0.037409	0.055434	0.039446
	3.3894	0.036315	0.054793	0.035395
	3.3917	0.035486	0.049852	0.030843
	3.394	0.030184	0.041885	0.028948
	3.3963	0.02477	0.037688	0.027602
	3.3986	0.023019	0.036663	0.029278
	3.4009	0.025419	0.038259	0.030972
	3.4032	0.027569	0.039724	0.036051
	3.4055	0.02765	0.041035	0.039402
	3.4078	0.022279	0.044342	0.044476
	3.4101	0.017555	0.04943	0.04838
	3.4124	0.015228	0.057108	0.048208
	3.4147	0.014222	0.063677	0.044088
	3.4171	0.013387	0.066784	0.038308
	3.4194	0.014097	0.064367	0.037976
	3.4217	0.017245	0.058061	0.037618
	3.424	0.018903	0.050044	0.036606
	3.4263	0.020067	0.043135	0.038357
	3.4286	0.02356	0.037227	0.040192
	3.4309	0.028625	0.033761	0.039915
	3.4332	0.034257	0.032953	0.039523
	3.4355	0.037782	0.033414	0.039171
	3.4378	0.039759	0.036925	0.038304
	3.4401	0.044471	0.040832	0.037436
	3.4424	0.045756	0.04594	0.037788
	3.4447	0.053224	0.049345	0.041467
	3.447	0.058513	0.050928	0.047936
	3.4493	0.064107	0.050059	0.050394
	3.4516	0.066508	0.04707	0.051646
	3.4539	0.067623	0.043956	0.050306
	3.4562	0.065696	0.039444	0.04809
	3.4585	0.064002	0.03731	0.044109
	3.4608	0.059621	0.035737	0.04196
	3.4631	0.055898	0.035642	0.040066
	3.4654	0.050849	0.035429	0.041697
	3.4677	0.0442	0.035792	0.041755
	3.47	0.037661	0.036381	0.040581
	3.4724	0.032849	0.038272	0.041485
	3.4747	0.031699	0.040833	0.041983
	3.477	0.027514	0.045574	0.04073
	3.4793	0.027013	0.051434	0.036811
	3.4816	0.027366	0.057021	0.037225
	3.4839	0.028966	0.060327	0.039241
	3.4862	0.026087	0.062511	0.041653
	3.4885	0.025353	0.06371	0.041757
	3.4908	0.023783	0.064405	0.04018
	3.4931	0.024625	0.063451	0.03695
	3.4954	0.02599	0.06075	0.038436
	3.4977	0.027679	0.058351	0.035248
	3.5	0.025071	0.057587	0.036462
	3.5023	0.028297	0.056719	0.038841
	3.5046	0.026122	0.055696	0.041474
	3.5069	0.025947	0.05487	0.04458
	3.5092	0.024199	0.05543	0.045992
	3.5115	0.024269	0.056976	0.047155
	3.5138	0.025731	0.059369	0.047299
	3.5161	0.030302	0.0601	0.046741
	3.5184	0.031184	0.060189	0.048539
	3.5207	0.028698	0.06043	0.045632
	3.523	0.025681	0.063227	0.043976
	3.5253	0.025038	0.067297	0.042573
	3.5276	0.028352	0.068928	0.043581
	3.53	0.029369	0.066353	0.042357
	3.5323	0.025643	0.056998	0.046436
	3.5346	0.02193	0.04518	0.047101
	3.5369	0.027094	0.034382	0.048766
	3.5392	0.033134	0.031205	0.048471
	3.5415	0.036524	0.031023	0.048292
	3.5438	0.031816	0.03296	0.048346
	3.5461	0.029329	0.033768	0.049432
	3.5484	0.028904	0.03391	0.04859
	3.5507	0.033282	0.032301	0.048011
	3.553	0.039325	0.031727	0.049081
	3.5553	0.04476	0.031459	0.047646
	3.5576	0.045255	0.032548	0.044938
	3.5599	0.044467	0.033976	0.04226
	3.5622	0.040041	0.036385	0.045862
	3.5645	0.038502	0.037755	0.051182
	3.5668	0.039091	0.040192	0.056983
	3.5691	0.043482	0.042376	0.060099
	3.5714	0.047852	0.045723	0.066973
	3.5737	0.061529	0.048153	0.076112
	3.576	0.073905	0.04987	0.090117
	3.5783	0.087698	0.050114	0.106651
	3.5806	0.092734	0.05042	0.118418
	3.5829	0.096684	0.049922	0.124767
	3.5853	0.100647	0.048883	0.1287
	3.5876	0.107439	0.048377	0.125505
	3.5899	0.115412	0.047955	0.123362
	3.5922	0.123747	0.048937	0.122648
	3.5945	0.125193	0.05141	0.119295
	3.5968	0.118156	0.053836	0.11814
	3.5991	0.105397	0.055146	0.115832
	3.6014	0.088596	0.053774	0.113149
	3.6037	0.076803	0.049439	0.111875
	3.606	0.064467	0.042963	0.110118
	3.6083	0.062128	0.037192	0.10944
	3.6106	0.05894	0.03361	0.104898
	3.6129	0.05951	0.031942	0.097516
	3.6152	0.060963	0.033231	0.094244
	3.6175	0.060212	0.03547	0.087198
	3.6198	0.057581	0.038666	0.082019
	3.6221	0.052068	0.039347	0.07172
	3.6244	0.046978	0.038557	0.063862
	3.6267	0.040176	0.03839	0.068675
	3.629	0.032149	0.03804	0.085687
	3.6313	0.031381	0.037518	0.100468
	3.6336	0.03298	0.035591	0.102142
	3.6359	0.033431	0.034785	0.087828
	3.6382	0.029677	0.037296	0.072798
	3.6406	0.026498	0.040884	0.064178
	3.6429	0.027941	0.044427	0.063054
	3.6452	0.03069	0.047151	0.068315
	3.6475	0.032215	0.050412	0.077089
	3.6498	0.039048	0.054791	0.077617
	3.6521	0.04321	0.058535	0.073191
	3.6544	0.042916	0.061516	0.070559
	3.6567	0.040252	0.064191	0.074817
	3.659	0.034626	0.068969	0.078378
	3.6613	0.032034	0.075159	0.081084
	3.6636	0.028775	0.080802	0.079775
	3.6659	0.029495	0.083691	0.072408
	3.6682	0.029674	0.081888	0.065717
	3.6705	0.033264	0.07644	0.057673
	3.6728	0.035007	0.067148	0.054461
	3.6751	0.036934	0.058938	0.057459
	3.6774	0.036642	0.051831	0.058854
	3.6797	0.037111	0.047678	0.054741
	3.682	0.031478	0.044011	0.049232
	3.6843	0.027631	0.042154	0.041583
	3.6866	0.021041	0.041013	0.038701
	3.6889	0.019277	0.040541	0.038616
	3.6912	0.020595	0.040871	0.041988
	3.6935	0.02974	0.042876	0.045143
	3.6959	0.03816	0.046916	0.045932
	3.6982	0.046574	0.050118	0.046273
	3.7005	0.048818	0.052135	0.049762
	3.7028	0.050145	0.05226	0.055489
	3.7051	0.049129	0.051261	0.061654
	3.7074	0.049341	0.051031	0.065803
	3.7097	0.050093	0.050964	0.066113
	3.712	0.055763	0.050764	0.064296
	3.7143	0.060383	0.049809	0.061992
	3.7166	0.060357	0.049774	0.057611
	3.7189	0.056552	0.049798	0.055527
	3.7212	0.052697	0.051397	0.052404
	3.7235	0.052417	0.053964	0.050759
	3.7258	0.052808	0.058861	0.048004
	3.7281	0.055965	0.062901	0.049985
	3.7304	0.059361	0.066411	0.053182
	3.7327	0.065322	0.068483	0.054692
	3.735	0.066514	0.070607	0.056373
	3.7373	0.068435	0.071691	0.060775
	3.7396	0.070277	0.072448	0.067106
	3.7419	0.072416	0.072929	0.076977
	3.7442	0.069427	0.073324	0.090147
	3.7465	0.064655	0.073913	0.098524
	3.7488	0.058379	0.075923	0.096903
	3.7512	0.055541	0.076969	0.08451
	3.7535	0.054217	0.078535	0.066405
	3.7558	0.058203	0.078259	0.04905
	3.7581	0.06403	0.07662	0.044666
	3.7604	0.073052	0.074836	0.039543
	3.7627	0.0777	0.074092	0.041978
	3.765	0.07735	0.078659	0.043969
	3.7673	0.075903	0.086401	0.051303
	3.7696	0.073763	0.09312	0.053785
	3.7719	0.077146	0.095165	0.057278
	3.7742	0.083521	0.091464	0.062047
	3.7765	0.084006	0.083531	0.064592
	3.7788	0.080157	0.074401	0.061101
	3.7811	0.074547	0.064902	0.059885
	3.7834	0.071618	0.056854	0.061775
	3.7857	0.069818	0.052819	0.068727
	3.788	0.065501	0.051679	0.073492
	3.7903	0.068981	0.051222	0.081857
	3.7926	0.075353	0.053416	0.084382
	3.7949	0.082198	0.055819	0.085493
	3.7972	0.084233	0.05811	0.081412
	3.7995	0.085332	0.058199	0.07831
	3.8018	0.081581	0.057198	0.074596
	3.8041	0.082781	0.056384	0.069078
	3.8065	0.083913	0.054983	0.062785
	3.8088	0.088554	0.053377	0.056896
	3.8111	0.092169	0.051601	0.051708
	3.8134	0.094404	0.051367	0.046987
	3.8157	0.094607	0.051493	0.043511
	3.818	0.094422	0.051838	0.040555
	3.8203	0.096214	0.051769	0.040739
	3.8226	0.099742	0.051343	0.044562
	3.8249	0.10436	0.050839	0.04995
	3.8272	0.105616	0.050772	0.049915
	3.8295	0.106363	0.050828	0.051815
	3.8318	0.108122	0.050407	0.048366
	3.8341	0.107867	0.04946	0.044876
	3.8364	0.111979	0.048919	0.043859
	3.8387	0.119174	0.048828	0.047331
	3.841	0.125989	0.04946	0.047722
	3.8433	0.127964	0.049782	0.047499
	3.8456	0.128512	0.049771	0.044194
	3.8479	0.126709	0.050151	0.038669
	3.8502	0.120825	0.052717	0.035811
	3.8525	0.112345	0.055793	0.036394
	3.8548	0.11865	0.060789	0.040446
	3.8571	0.141534	0.063686	0.051422
	3.8594	0.149937	0.067567	0.059218
	3.8618	0.150964	0.069428	0.070941
	3.8641	0.154461	0.071778	0.082256
	3.8664	0.155097	0.071729	0.091558
	3.8687	0.1529	0.069538	0.092561
	3.871	0.158589	0.066555	0.09057
	3.8733	0.16376	0.064794	0.091801
	3.8756	0.163773	0.065348	0.09208
	3.8779	0.152339	0.069058	0.094209
	3.8802	0.138105	0.073585	0.092252
	3.8825	0.133189	0.079901	0.087372
	3.8848	0.128823	0.084427	0.082994
	3.8871	0.120259	0.087389	0.078838
	3.8894	0.105284	0.088225	0.073678
	3.8917	0.093431	0.086818	0.065852
	3.894	0.082121	0.08383	0.055139
	3.8963	0.07253	0.079983	0.047094
	3.8986	0.060699	0.07661	0.044353
	3.9009	0.050982	0.070643	0.042471
	3.9032	0.039329	0.065221	0.037843
	3.9055	0.037682	0.060841	0.033585
	3.9078	0.039018	0.058464	0.031608
	3.9101	0.045176	0.057486	0.03658
	3.9124	0.049146	0.059414	0.039553
	3.9147	0.052168	0.061148	0.044232
	3.9171	0.052084	0.064435	0.043501
	3.9194	0.05119	0.065319	0.041523
	3.9217	0.048355	0.065615	0.039301
	3.924	0.048915	0.065178	0.036495
	3.9263	0.049582	0.066618	0.035815
	3.9286	0.052033	0.068251	0.034909
	3.9309	0.052659	0.068202	0.03573
	3.9332	0.052422	0.068295	0.035322
	3.9355	0.051693	0.067933	0.035025
	3.9378	0.049929	0.067105	0.031311
	3.9401	0.046168	0.065347	0.030802
	3.9424	0.042839	0.062248	0.027853
	3.9447	0.042236	0.059088	0.029904
	3.947	0.046494	0.057707	0.035376
	3.9493	0.049541	0.056835	0.049592
	3.9516	0.055373	0.056403	0.065006
	3.9539	0.061382	0.055933	0.08458
	3.9562	0.067601	0.05764	0.096193
	3.9585	0.070748	0.059976	0.110989
	3.9608	0.074568	0.062537	0.123346
	3.9631	0.076032	0.062162	0.138148
	3.9654	0.07545	0.060974	0.144971
	3.9677	0.073914	0.06026	0.150027
	3.97	0.073457	0.061637	0.148271
	3.9724	0.072756	0.063265	0.141307
	3.9747	0.070952	0.063733	0.129663
	3.977	0.068145	0.063398	0.114216
	3.9793	0.06487	0.061852	0.104768
	3.9816	0.0593	0.059104	0.095761
	3.9839	0.051899	0.054406	0.091279
	3.9862	0.051909	0.052129	0.0903
	3.9885	0.056096	0.050989	0.091101
	3.9908	0.065333	0.051767	0.091101
	3.9931	0.068885	0.052828	0.093603
	3.9954	0.066804	0.054322	0.091345
	3.9977	0.067242	0.056989	0.0929
	4	0.072152	0.058844	0.098931
	4.0023	0.07948	0.061447	0.106861
	4.0046	0.086383	0.063543	0.114247
	4.0069	0.086974	0.066246	0.120086
	4.0092	0.085362	0.069046	0.121412
	4.0115	0.082404	0.072053	0.118988
	4.0138	0.079524	0.076955	0.11603
	4.0161	0.082708	0.083774	0.116735
	4.0184	0.090115	0.090294	0.117981
	4.0207	0.09918	0.093209	0.125716
	4.023	0.104965	0.091803	0.130192
	4.0253	0.102679	0.087855	0.132634
	4.0276	0.095567	0.08074	0.132363
	4.03	0.088437	0.07338	0.125905
	4.0323	0.082883	0.066306	0.1198
	4.0346	0.082276	0.062201	0.115788
	4.0369	0.085082	0.060226	0.11597
	4.0392	0.092978	0.060735	0.119548
	4.0415	0.101015	0.063813	0.123302
	4.0438	0.109583	0.068099	0.127037
	4.0461	0.104434	0.075468	0.131542
	4.0484	0.100118	0.081963	0.13309
	4.0507	0.092268	0.087747	0.131409
	4.053	0.085389	0.089693	0.127513
	4.0553	0.082107	0.089629	0.126488
	4.0576	0.080775	0.088253	0.125998
	4.0599	0.084989	0.085283	0.12557
	4.0622	0.089586	0.082375	0.123904
	4.0645	0.089438	0.078813	0.121442
	4.0668	0.082346	0.07624	0.118288
	4.0691	0.076045	0.0741	0.114505
	4.0714	0.072126	0.073732	0.110618
	4.0737	0.073336	0.07556	0.105514
	4.076	0.075728	0.07856	0.103696
	4.0783	0.075972	0.082222	0.103998
	4.0806	0.073697	0.084613	0.103226
	4.0829	0.069232	0.084497	0.099965
	4.0853	0.065026	0.081506	0.096216
	4.0876	0.062623	0.077851	0.09373
	4.0899	0.060952	0.07363	0.09113
	4.0922	0.065666	0.069846	0.089372
	4.0945	0.074712	0.065586	0.092293
	4.0968	0.084953	0.062609	0.095635
	4.0991	0.088428	0.059885	0.099149
	4.1014	0.083707	0.058489	0.098182
	4.1037	0.075982	0.057245	0.093652
	4.106	0.071479	0.056956	0.088247
	4.1083	0.06967	0.055904	0.084635
	4.1106	0.068542	0.054652	0.076631
	4.1129	0.066563	0.052314	0.066812
	4.1152	0.064016	0.050743	0.056904
	4.1175	0.066488	0.049346	0.056783
	4.1198	0.073419	0.0492	0.056331
	4.1221	0.078137	0.0485	0.05871
	4.1244	0.078379	0.047678	0.058845
	4.1267	0.076312	0.046585	0.058045
	4.129	0.074473	0.045819	0.057183
	4.1313	0.0753	0.044025	0.055129
	4.1336	0.077178	0.04234	0.052173
	4.1359	0.075715	0.040667	0.048003
	4.1382	0.073161	0.039397	0.044697
	4.1406	0.072203	0.038092	0.04429
	4.1429	0.06846	0.036581	0.042143
	4.1452	0.063174	0.035151	0.040695
	4.1475	0.055948	0.034576	0.03739
	4.1498	0.054003	0.034072	0.031825
	4.1521	0.055134	0.034224	0.031727
	4.1544	0.060062	0.033738	0.036764
	4.1567	0.061836	0.033917	0.04226
	4.159	0.058878	0.03474	0.045373
	4.1613	0.053637	0.036521	0.045885
	4.1636	0.050591	0.037566	0.043562
	4.1659	0.050177	0.037296	0.044688
	4.1682	0.055367	0.036265	0.045057
	4.1705	0.061336	0.034823	0.046724
	4.1728	0.065719	0.03496	0.048867
	4.1751	0.061566	0.03616	0.047329
	4.1774	0.052302	0.037459	0.041852
	4.1797	0.04351	0.03812	0.038001
	4.182	0.034543	0.039019	0.035787
	4.1843	0.033513	0.040536	0.034271
	4.1866	0.036328	0.042561	0.034258
	4.1889	0.038389	0.044505	0.035987
	4.1912	0.035109	0.046168	0.034023
	4.1935	0.031327	0.047266	0.032074
	4.1959	0.025531	0.049666	0.027667
	4.1982	0.023853	0.053227	0.022911
	4.2005	0.02911	0.057339	0.019111
	4.2028	0.038745	0.060652	0.019244
	4.2051	0.050022	0.063766	0.019909
	4.2074	0.057125	0.065604	0.020058
	4.2097	0.059775	0.066469	0.02346
	4.212	0.060346	0.066635	0.026927
	4.2143	0.059759	0.067267	0.031102
	4.2166	0.060866	0.067215	0.032262
	4.2189	0.059064	0.064226	0.03423
	4.2212	0.056451	0.061141	0.030609
	4.2235	0.053102	0.057953	0.030464
	4.2258	0.050254	0.056407	0.030344
	4.2281	0.046466	0.056187	0.033583
	4.2304	0.044274	0.057543	0.037823
	4.2327	0.044392	0.059962	0.045387
	4.235	0.047244	0.060813	0.051918
	4.2373	0.047785	0.05755	0.061196
	4.2396	0.04682	0.05339	0.064055
	4.2419	0.046426	0.04934	0.061087
	4.2442	0.046472	0.04887	0.053203
	4.2465	0.049064	0.049419	0.046941
	4.2488	0.052566	0.052055	0.042104
	4.2512	0.056958	0.056677	0.041548
	4.2535	0.059508	0.066548	0.03753
	4.2558	0.059251	0.075913	0.039043
	4.2581	0.056841	0.078486	0.039864
	4.2604	0.057031	0.075648	0.042473
	4.2627	0.060534	0.070898	0.043209
	4.265	0.065308	0.066332	0.042164
	4.2673	0.0688	0.063461	0.03823
	4.2696	0.070805	0.064938	0.035478
	4.2719	0.078603	0.067994	0.040657
	4.2742	0.091714	0.069825	0.046971
	4.2765	0.107094	0.068909	0.052225
	4.2788	0.123128	0.065528	0.05479
	4.2811	0.135399	0.062019	0.055427
	4.2834	0.145427	0.062031	0.045029
	4.2857	0.147867	0.066477	0.043032
	4.288	0.148019	0.069159	0.04085
	4.2903	0.147019	0.067415	0.043767
	4.2926	0.145321	0.064154	0.042976
	4.2949	0.14151	0.058409	0.042394
	4.2972	0.132364	0.053569	0.036239
	4.2995	0.125358	0.046231	0.036523
	4.3018	0.11533	0.04037	0.033278
	4.3041	0.112244	0.036426	0.033518
	4.3065	0.10995	0.034551	0.033804
	4.3088	0.109096	0.035896	0.035574
	4.3111	0.107671	0.040213	0.03585
	4.3134	0.105488	0.044364	0.037344
	4.3157	0.10772	0.049552	0.036281
	4.318	0.110292	0.054793	0.037436
	4.3203	0.113561	0.059205	0.03896
	4.3226	0.11589	0.062686	0.037651
	4.3249	0.11333	0.063439	0.034941
	4.3272	0.105291	0.062084	0.02975
	4.3295	0.095296	0.05949	0.027253
	4.3318	0.086509	0.057344	0.026471
	4.3341	0.084082	0.054893	0.030032
	4.3364	0.089664	0.053139	0.03156
	4.3387	0.096589	0.050076	0.035602
	4.341	0.097938	0.047907	0.031997
	4.3433	0.094333	0.045794	0.032423
	4.3456	0.08742	0.044937	0.031165
	4.3479	0.085253	0.044271	0.031679
	4.3502	0.08564	0.044892	0.028386
	4.3525	0.083957	0.046381	0.031041
	4.3548	0.077377	0.048969	0.032513
	4.3571	0.076055	0.052117	0.038457
	4.3594	0.078375	0.055455	0.041041
	4.3618	0.083641	0.060877	0.042741
	4.3641	0.087366	0.069548	0.041285
	4.3664	0.087493	0.08474	0.040964
	4.3687	0.085304	0.098043	0.040316
	4.371	0.085682	0.10768	0.040548
	4.3733	0.084828	0.109767	0.03896
	4.3756	0.084311	0.106752	0.04209
	4.3779	0.081692	0.098814	0.039466
	4.3802	0.081404	0.091424	0.038137
	4.3825	0.079696	0.089769	0.038666
	4.3848	0.079554	0.090642	0.043952
	4.3871	0.078206	0.091831	0.048367
	4.3894	0.075392	0.090345	0.048427
	4.3917	0.069245	0.085563	0.044946
	4.394	0.061773	0.079462	0.039848
	4.3963	0.058122	0.07014	0.034785
	4.3986	0.055425	0.063195	0.03013
	4.4009	0.054987	0.056527	0.028507
	4.4032	0.050159	0.055176	0.022276
	4.4055	0.045478	0.060314	0.020549
	4.4078	0.038621	0.069238	0.021058
	4.4101	0.038203	0.085612	0.028793
	4.4124	0.041519	0.100911	0.037476
	4.4147	0.043813	0.117128	0.046345
	4.4171	0.043645	0.124755	0.051182
	4.4194	0.041318	0.128701	0.055201
	4.4217	0.041098	0.131528	0.054022
	4.424	0.045289	0.134629	0.050578
	4.4263	0.052569	0.134913	0.046552
	4.4286	0.055955	0.131891	0.047494
	4.4309	0.055463	0.125389	0.050208
	4.4332	0.054207	0.11308	0.057592
	4.4355	0.049475	0.099366	0.064689
	4.4378	0.044431	0.086407	0.073254
	4.4401	0.040643	0.073437	0.077833
	4.4424	0.042395	0.065391	0.080464
	4.4447	0.04301	0.060415	0.076094
	4.447	0.045295	0.057736	0.068075
	4.4493	0.04715	0.056002	0.059447
	4.4516	0.047219	0.055631	0.054236
	4.4539	0.052116	0.056673	0.058024
	4.4562	0.057661	0.057722	0.067868
	4.4585	0.062719	0.058867	0.078591
	4.4608	0.067269	0.060509	0.083133
	4.4631	0.068555	0.064373	0.083107
	4.4654	0.068419	0.06774	0.076847
	4.4677	0.063036	0.071128	0.071677
	4.47	0.052941	0.071603	0.063238
	4.4724	0.045924	0.069925	0.059717
	4.4747	0.043363	0.067604	0.056604
	4.477	0.043658	0.06501	0.054741
	4.4793	0.046267	0.06698	0.048803
	4.4816	0.047688	0.070419	0.047485
	4.4839	0.04663	0.073858	0.047229
	4.4862	0.04753	0.076623	0.050357
	4.4885	0.047614	0.076419	0.052811
	4.4908	0.047603	0.074257	0.057124
	4.4931	0.046925	0.071203	0.055461
	4.4954	0.047401	0.068359	0.054622
	4.4977	0.043509	0.066489	0.051975
	4.5	0.039623	0.064112	0.048185
	4.5023	0.03883	0.060069	0.044148
	4.5046	0.042283	0.054937	0.040937
	4.5069	0.040938	0.048811	0.034478
	4.5092	0.041544	0.043946	0.032172
	4.5115	0.041435	0.039928	0.029909
	4.5138	0.047306	0.037879	0.034022
	4.5161	0.0499	0.038226	0.039453
	4.5184	0.051246	0.04084	0.047111
	4.5207	0.050517	0.04619	0.052808
	4.523	0.055638	0.050741	0.059917
	4.5253	0.062502	0.055878	0.063694
	4.5276	0.072315	0.059518	0.065119
	4.53	0.076296	0.063533	0.066794
	4.5323	0.082417	0.065368	0.067887
	4.5346	0.086032	0.065345	0.068492
	4.5369	0.085138	0.065069	0.067282
	4.5392	0.085293	0.066934	0.067382
	4.5415	0.08498	0.073797	0.063519
	4.5438	0.083846	0.081584	0.061183
	4.5461	0.080915	0.085831	0.056392
	4.5484	0.07994	0.089449	0.056215
	4.5507	0.080572	0.093032	0.05635
	4.553	0.080966	0.098857	0.059606
	4.5553	0.076497	0.101333	0.060808
	4.5576	0.065371	0.099083	0.060475
	4.5599	0.054327	0.095379	0.061801
	4.5622	0.051746	0.090706	0.059878
	4.5645	0.05088	0.083467	0.058917
	4.5668	0.054241	0.078105	0.05742
	4.5691	0.055114	0.081386	0.055962
	4.5714	0.055776	0.087259	0.056989
	4.5737	0.053609	0.095294	0.057871
	4.576	0.051462	0.099626	0.059131
	4.5783	0.052345	0.103204	0.061929
	4.5806	0.059654	0.104873	0.065022
	4.5829	0.066977	0.10431	0.067564
	4.5853	0.073073	0.102144	0.066154
	4.5876	0.070544	0.099896	0.066296
	4.5899	0.062355	0.10012	0.062875
	4.5922	0.05515	0.101117	0.062601
	4.5945	0.050781	0.101301	0.062427
	4.5968	0.051943	0.101677	0.064654
	4.5991	0.056759	0.103633	0.064973
	4.6014	0.057543	0.106678	0.071666
	4.6037	0.055891	0.106708	0.074552
[truncated: 2,594 more rows]

## Sheet: Figure 2C - mCherry on GFP gela
		GFP	GFP-Lys
	0	100-noLACE	10	100	250
	0.48	8.01	21.4	60.9	62.8
	5.32	8.7	20.4	63.9	62
	0.89	5.28	13	65.4	68

## Sheet: Figure 2F - mCh activation% on 
		GelMA										GelMA-GFP
	Day 1	0.27	1.79	1.61	2.59	1.58	1.94	3.98				50	60.64	67.06	67.71	75.98	71.11	71.45	64.75
	Day 3	0.5	0	0								64.08	68.58	71.66	85.06	76.81
	Day 7	0.35	0.33	0.38	0.94							72.46	70.75	65.68	68.39	69.51

## Sheet: Figure 2i and S3C - Plot Profil
		mCherry	GFP	mCherry	GFP	mCherry	GFP	mCherry	GFP
	Distance_(microns)	Day 1		Day 2		Day 3		Day 5
	0	0	0	12.524	5.166	20.897	0.795	30.12	0.047
	0.454	0.1	0.002	12.559	5.169	20.915	0.802	30.161	0.046
	0.908	0.219	0.006	12.615	5.169	20.934	0.814	30.189	0.046
	1.362	0.304	0.008	12.662	5.169	20.941	0.814	30.211	0.047
	1.816	0.399	0.01	12.696	5.169	20.956	0.814	30.234	0.047
	2.27	0.501	0.013	12.744	5.171	20.965	0.813	30.259	0.047
	2.724	0.615	0.014	12.798	5.173	20.974	0.812	30.272	0.046
	3.178	0.717	0.016	12.855	5.175	20.989	0.811	30.294	0.047
	3.632	0.812	0.02	12.891	5.177	20.985	0.811	30.312	0.048
	4.086	0.914	0.023	12.941	5.18	20.989	0.811	30.322	0.048
	4.54	1.019	0.025	13.006	5.187	20.996	0.809	30.341	0.048
	4.994	1.118	0.028	13.045	5.187	20.992	0.809	30.345	0.048
	5.448	1.227	0.03	13.08	5.183	20.994	0.807	30.352	0.049
	5.902	1.325	0.033	13.122	5.183	20.995	0.808	30.361	0.049
	6.356	1.435	0.036	13.169	5.18	20.999	0.807	30.357	0.05
	6.81	1.537	0.045	13.193	5.178	20.996	0.805	30.354	0.05
	7.264	1.648	0.052	13.247	5.173	20.983	0.804	30.348	0.05
	7.718	1.749	0.059	13.29	5.168	20.975	0.802	30.336	0.051
	8.172	1.851	0.066	13.35	5.158	20.968	0.801	30.341	0.052
	8.626	1.974	0.073	13.381	5.154	20.955	0.801	30.32	0.054
	9.08	2.066	0.082	13.412	5.158	20.937	0.799	30.308	0.054
	9.534	2.189	0.091	13.458	5.158	20.915	0.798	30.292	0.061
	9.988	2.286	0.11	13.497	5.16	20.91	0.798	30.261	0.07
	10.442	2.398	0.114	13.524	5.163	20.877	0.797	30.234	0.077
	10.896	2.52	0.117	13.557	5.165	20.855	0.795	30.211	0.082
	11.35	2.62	0.121	13.588	5.167	20.832	0.795	30.18	0.086
	11.804	2.734	0.124	13.629	5.169	20.81	0.793	30.13	0.09
	12.258	2.837	0.128	13.655	5.172	20.77	0.792	30.102	0.095
	12.712	2.937	0.142	13.697	5.174	20.741	0.792	30.057	0.1
	13.166	3.048	0.154	13.731	5.177	20.701	0.79	30.031	0.106
	13.62	3.163	0.158	13.755	5.179	20.668	0.787	29.978	0.112
	14.074	3.287	0.161	13.8	5.183	20.615	0.784	29.92	0.122
	14.528	3.392	0.164	13.835	5.185	20.578	0.782	29.872	0.122
	14.982	3.488	0.167	13.863	5.187	20.536	0.778	29.815	0.123
	15.436	3.594	0.168	13.885	5.19	20.493	0.778	29.745	0.122
	15.89	3.708	0.172	13.923	5.194	20.439	0.773	29.682	0.122
	16.344	3.812	0.174	13.958	5.197	20.392	0.771	29.618	0.121
	16.798	3.923	0.178	13.989	5.2	20.326	0.767	29.555	0.12
	17.252	4.019	0.18	14.015	5.204	20.269	0.764	29.48	0.12
	17.706	4.141	0.183	14.038	5.207	20.205	0.761	29.401	0.116
	18.16	4.241	0.185	14.065	5.211	20.152	0.755	29.33	0.113
	18.614	4.341	0.189	14.089	5.215	20.083	0.744	29.251	0.111
	19.068	4.469	0.194	14.12	5.217	20.019	0.746	29.155	0.11
	19.522	4.563	0.199	14.137	5.22	19.945	0.747	29.07	0.109
	19.976	4.675	0.204	14.155	5.221	19.879	0.749	28.982	0.107
	20.43	4.749	0.21	14.183	5.223	19.802	0.751	28.891	0.104
	20.884	4.879	0.217	14.218	5.225	19.727	0.753	28.808	0.102
	21.338	4.975	0.232	14.224	5.227	19.639	0.754	28.712	0.101
	21.792	5.089	0.233	14.252	5.231	19.566	0.754	28.594	0.099
	22.246	5.159	0.235	14.278	5.234	19.478	0.756	28.496	0.096
	22.7	5.269	0.237	14.291	5.236	19.388	0.756	28.387	0.094
	23.154	5.396	0.239	14.307	5.24	19.297	0.758	28.286	0.092
	23.608	5.473	0.241	14.327	5.244	19.207	0.759	28.165	0.089
	24.062	5.565	0.244	14.348	5.269	19.11	0.761	28.057	0.086
	24.516	5.662	0.246	14.365	5.283	19.017	0.762	27.944	0.084
	24.97	5.764	0.249	14.389	5.288	18.918	0.764	27.823	0.08
	25.424	5.852	0.25	14.396	5.29	18.81	0.765	27.7	0.076
	25.878	5.951	0.254	14.42	5.292	18.713	0.768	27.574	0.072
	26.332	6.049	0.257	14.442	5.295	18.62	0.77	27.458	0.068
	26.786	6.136	0.259	14.437	5.297	18.503	0.774	27.338	0.06
	27.24	6.23	0.262	14.457	5.3	18.394	0.778	27.207	0.054
	27.694	6.317	0.265	14.486	5.301	18.279	0.782	27.069	0.053
	28.148	6.405	0.27	14.494	5.303	18.173	0.789	26.947	0.052
	28.602	6.49	0.273	14.505	5.319	18.059	0.798	26.803	0.05
	29.056	6.58	0.278	14.517	5.328	17.934	0.818	26.667	0.05
	29.51	6.667	0.284	14.545	5.334	17.817	0.818	26.524	0.048
	29.964	6.762	0.292	14.552	5.339	17.697	0.82	26.397	0.047
	30.418	6.839	0.306	14.56	5.344	17.572	0.821	26.257	0.046
	30.872	6.919	0.322	14.567	5.35	17.464	0.823	26.118	0.044
	31.326	6.999	0.318	14.594	5.355	17.336	0.824	25.982	0.043
	31.78	7.076	0.312	14.617	5.359	17.214	0.825	25.844	0.041
	32.234	7.157	0.306	14.619	5.365	17.089	0.827	25.698	0.039
	32.688	7.236	0.296	14.631	5.371	16.96	0.828	25.556	0.038
	33.142	7.312	0.267	14.653	5.376	16.832	0.83	25.406	0.036
	33.596	7.383	0.26	14.669	5.381	16.701	0.833	25.267	0.034
	34.05	7.459	0.255	14.671	5.386	16.564	0.834	25.125	0.032
	34.504	7.531	0.251	14.695	5.393	16.429	0.836	24.98	0.03
	34.958	7.589	0.248	14.718	5.402	16.298	0.838	24.845	0.028
	35.412	7.69	0.245	14.73	5.414	16.161	0.841	24.71	0.026
	35.866	7.76	0.242	14.751	5.417	16.038	0.843	24.56	0.023
	36.32	7.835	0.239	14.773	5.419	15.89	0.845	24.417	0.022
	36.774	7.907	0.236	14.789	5.421	15.752	0.847	24.263	0.019
	37.228	7.982	0.234	14.809	5.424	15.613	0.85	24.121	0.018
	37.682	8.036	0.232	14.835	5.426	15.474	0.853	23.991	0.016
	38.136	8.106	0.229	14.84	5.428	15.338	0.855	23.856	0.013
	38.59	8.172	0.227	14.858	5.43	15.208	0.858	23.707	0.012
	39.044	8.234	0.225	14.891	5.431	15.053	0.861	23.575	0.009
	39.498	8.298	0.223	14.921	5.433	14.927	0.864	23.43	0.007
	39.952	8.347	0.221	14.925	5.434	14.789	0.867	23.293	0.005
	40.406	8.41	0.219	14.936	5.437	14.649	0.87	23.157	0.004
	40.86	8.485	0.217	14.964	5.44	14.498	0.874	23.029	0.003
	41.314	8.544	0.215	14.983	5.441	14.36	0.877	22.896	0.002
	41.768	8.605	0.213	14.991	5.442	14.224	0.881	22.76	0.001
	42.222	8.657	0.211	15.035	5.444	14.081	0.885	22.628	0.001
	42.676	8.727	0.209	15.074	5.446	13.944	0.89	22.511	0.001
	43.13	8.782	0.208	15.095	5.446	13.807	0.895	22.389	0
	43.584	8.843	0.205	15.127	5.448	13.667	0.903	22.259	0.001
	44.038	8.908	0.204	15.18	5.449	13.539	0.911	22.13	0.002
	44.492	8.964	0.202	15.211	5.451	13.393	0.911	22.011	0.001
	44.946	9.019	0.2	15.22	5.453	13.269	0.913	21.905	0.003
	45.4	9.067	0.198	15.243	5.453	13.132	0.914	21.782	0.004
	45.854	9.125	0.195	15.293	5.454	12.998	0.915	21.67	0.005
	46.308	9.175	0.193	15.341	5.456	12.863	0.917	21.56	0.008
	46.762	9.246	0.191	15.367	5.455	12.727	0.919	21.452	0.009
	47.216	9.315	0.19	15.396	5.457	12.603	0.921	21.328	0.012
	47.67	9.365	0.19	15.434	5.457	12.464	0.922	21.213	0.013
	48.124	9.425	0.189	15.472	5.458	12.34	0.924	21.122	0.015
	48.578	9.481	0.188	15.503	5.444	12.216	0.926	21.03	0.018
	49.032	9.532	0.188	15.555	5.431	12.079	0.927	20.951	0.019
	49.486	9.6	0.187	15.602	5.418	11.977	0.93	20.842	0.022
	49.94	9.653	0.187	15.642	5.408	11.839	0.931	20.743	0.026
	50.394	9.706	0.187	15.693	5.409	11.728	0.932	20.663	0.033
	50.848	9.772	0.186	15.724	5.408	11.601	0.934	20.574	0.033
	51.302	9.81	0.186	15.767	5.406	11.486	0.935	20.479	0.033
	51.756	9.866	0.185	15.825	5.409	11.354	0.937	20.377	0.032
	52.21	9.93	0.185	15.876	5.408	11.246	0.938	20.318	0.032
	52.664	9.988	0.184	15.932	5.408	11.132	0.94	20.24	0.032
	53.118	10.039	0.183	15.972	5.408	11.023	0.942	20.163	0.031
	53.572	10.111	0.182	16.02	5.408	10.916	0.943	20.082	0.032
	54.026	10.164	0.182	16.065	5.408	10.808	0.945	20.025	0.031
	54.48	10.219	0.181	16.135	5.408	10.707	0.946	19.963	0.031
	54.934	10.29	0.18	16.209	5.408	10.612	0.948	19.897	0.031
	55.388	10.357	0.18	16.26	5.407	10.51	0.95	19.814	0.031
	55.842	10.412	0.179	16.304	5.408	10.41	0.95	19.759	0.031
	56.296	10.468	0.178	16.361	5.408	10.294	0.952	19.703	0.03
	56.75	10.547	0.178	16.411	5.407	10.193	0.954	19.655	0.03
	57.204	10.625	0.178	16.463	5.407	10.102	0.954	19.615	0.03
	57.658	10.692	0.176	16.53	5.406	10	0.947	19.548	0.031
	58.112	10.748	0.176	16.596	5.407	9.914	0.942	19.503	0.031
	58.566	10.818	0.174	16.658	5.407	9.838	0.939	19.45	0.03
	59.02	10.893	0.174	16.724	5.406	9.759	0.936	19.403	0.03
	59.474	10.966	0.173	16.777	5.406	9.658	0.934	19.361	0.03
	59.928	11.028	0.172	16.832	5.406	9.579	0.931	19.32	0.03
	60.382	11.104	0.171	16.896	5.406	9.497	0.928	19.284	0.03
	60.836	11.182	0.171	16.973	5.405	9.413	0.927	19.248	0.03
	61.29	11.261	0.17	17.042	5.404	9.334	0.924	19.227	0.03
	61.744	11.32	0.169	17.107	5.405	9.265	0.922	19.196	0.03
	62.198	11.404	0.168	17.172	5.404	9.201	0.92	19.152	0.031
	62.652	11.496	0.167	17.236	5.403	9.125	0.92	19.114	0.031
	63.106	11.576	0.167	17.297	5.4	9.055	0.92	19.088	0.032
	63.56	11.662	0.166	17.371	5.398	8.986	0.92	19.071	0.031
	64.014	11.745	0.166	17.43	5.394	8.923	0.921	19.043	0.033
	64.468	11.836	0.165	17.505	5.386	8.879	0.92	19.026	0.033
	64.922	11.925	0.165	17.575	5.386	8.821	0.92	18.986	0.035
	65.376	12.006	0.165	17.649	5.388	8.76	0.921	18.975	0.035
	65.83	12.088	0.164	17.724	5.389	8.685	0.921	18.966	0.037
	66.284	12.201	0.164	17.787	5.39	8.625	0.92	18.955	0.038
	66.738	12.288	0.163	17.863	5.392	8.579	0.92	18.951	0.04
	67.192	12.381	0.164	17.934	5.393	8.537	0.92	18.931	0.041
	67.646	12.471	0.163	17.994	5.395	8.483	0.92	18.89	0.051
	68.1	12.591	0.163	18.071	5.397	8.443	0.919	18.885	0.057
	68.554	12.699	0.164	18.147	5.397	8.4	0.919	18.866	0.063
	69.008	12.794	0.164	18.211	5.399	8.356	0.919	18.843	0.068
	69.462	12.891	0.164	18.287	5.401	8.324	0.919	18.838	0.071
	69.916	13.009	0.164	18.358	5.402	8.269	0.919	18.818	0.074
	70.37	13.126	0.164	18.421	5.403	8.217	0.918	18.815	0.076
	70.824	13.24	0.164	18.492	5.404	8.187	0.918	18.792	0.079
	71.278	13.35	0.164	18.562	5.405	8.151	0.917	18.774	0.08
	71.732	13.469	0.164	18.632	5.406	8.116	0.916	18.759	0.081
	72.186	13.598	0.164	18.69	5.407	8.106	0.916	18.762	0.083
	72.64	13.723	0.165	18.777	5.409	8.076	0.915	18.75	0.084
	73.094	13.844	0.165	18.84	5.409	8.047	0.914	18.739	0.086
	73.548	13.981	0.166	18.899	5.41	8.008	0.913	18.709	0.09
	74.002	14.113	0.166	18.958	5.412	7.97	0.912	18.678	0.091
	74.456	14.243	0.167	19.022	5.413	7.942	0.911	18.68	0.093
	74.91	14.389	0.167	19.093	5.413	7.926	0.91	18.679	0.095
	75.364	14.521	0.167	19.161	5.415	7.916	0.908	18.655	0.097
	75.818	14.666	0.176	19.211	5.416	7.906	0.907	18.627	0.099
	76.272	14.811	0.187	19.274	5.417	7.866	0.906	18.619	0.1
	76.726	14.943	0.194	19.347	5.417	7.838	0.903	18.607	0.102
	77.18	15.109	0.199	19.401	5.418	7.83	0.901	18.578	0.104
	77.634	15.267	0.204	19.459	5.419	7.818	0.883	18.558	0.106
	78.088	15.412	0.21	19.526	5.419	7.804	0.867	18.532	0.107
	78.542	15.565	0.216	19.579	5.421	7.783	0.853	18.51	0.109
	78.996	15.737	0.222	19.632	5.421	7.762	0.85	18.477	0.111
	79.45	15.897	0.228	19.695	5.421	7.731	0.848	18.45	0.112
	79.904	16.057	0.238	19.742	5.422	7.728	0.845	18.417	0.113
	80.358	16.217	0.244	19.791	5.424	7.722	0.844	18.397	0.115
	80.812	16.406	0.245	19.844	5.424	7.719	0.842	18.359	0.116
	81.266	16.578	0.246	19.892	5.424	7.696	0.84	18.334	0.117
	81.72	16.74	0.247	19.93	5.425	7.693	0.838	18.288	0.118
	82.174	16.941	0.248	19.99	5.426	7.679	0.836	18.257	0.12
	82.628	17.112	0.249	20.022	5.426	7.659	0.834	18.214	0.122
	83.082	17.299	0.25	20.088	5.427	7.652	0.832	18.168	0.123
	83.536	17.506	0.25	20.117	5.427	7.651	0.83	18.136	0.124
	83.99	17.689	0.252	20.159	5.428	7.628	0.828	18.096	0.125
	84.444	17.871	0.252	20.201	5.428	7.617	0.826	18.048	0.127
	84.898	18.086	0.253	20.231	5.429	7.618	0.825	18.002	0.128
	85.352	18.294	0.255	20.259	5.428	7.619	0.823	17.945	0.13
	85.806	18.496	0.255	20.292	5.43	7.612	0.821	17.898	0.13
	86.26	18.691	0.271	20.329	5.43	7.594	0.819	17.841	0.131
	86.714	18.913	0.284	20.355	5.43	7.579	0.817	17.784	0.133
	87.168	19.13	0.293	20.396	5.431	7.573	0.816	17.721	0.133
	87.622	19.336	0.301	20.425	5.432	7.567	0.813	17.649	0.134
	88.076	19.577	0.308	20.443	5.432	7.558	0.812	17.594	0.135
	88.53	19.798	0.314	20.44	5.433	7.545	0.811	17.531	0.138
	88.984	20.029	0.319	20.448	5.433	7.544	0.808	17.47	0.139
	89.438	20.258	0.324	20.47	5.434	7.541	0.807	17.408	0.139
	89.892	20.481	0.328	20.475	5.433	7.527	0.805	17.332	0.14
	90.346	20.716	0.332	20.498	5.433	7.517	0.803	17.245	0.141
	90.8	20.966	0.336	20.502	5.434	7.516	0.801	17.172	0.143
	91.254	21.213	0.34	20.504	5.434	7.501	0.8	17.096	0.144
	91.708	21.451	0.343	20.506	5.435	7.483	0.797	17.005	0.145
	92.162	21.699	0.348	20.507	5.435	7.469	0.794	16.924	0.146
	92.616	21.968	0.35	20.502	5.435	7.46	0.792	16.842	0.147
	93.07	22.209	0.354	20.501	5.436	7.45	0.787	16.743	0.149
	93.524	22.492	0.357	20.492	5.436	7.434	0.785	16.663	0.15
	93.978	22.751	0.36	20.484	5.437	7.431	0.783	16.566	0.151
	94.432	23.006	0.364	20.459	5.437	7.426	0.779	16.462	0.153
	94.886	23.291	0.367	20.45	5.437	7.417	0.777	16.368	0.154
	95.34	23.572	0.371	20.428	5.436	7.395	0.775	16.275	0.155
	95.794	23.834	0.376	20.398	5.437	7.39	0.771	16.169	0.157
	96.248	24.107	0.381	20.383	5.437	7.373	0.769	16.06	0.158
	96.702	24.383	0.387	20.354	5.438	7.362	0.766	15.965	0.16
	97.156	24.687	0.396	20.332	5.437	7.341	0.764	15.856	0.161
	97.61	24.961	0.4	20.277	5.439	7.318	0.761	15.743	0.163
	98.064	25.261	0.4	20.249	5.438	7.309	0.759	15.632	0.164
	98.518	25.545	0.401	20.21	5.439	7.295	0.757	15.514	0.167
	98.972	25.845	0.402	20.16	5.439	7.295	0.754	15.396	0.169
	99.426	26.15	0.402	20.115	5.439	7.276	0.753	15.273	0.17
	99.88	26.448	0.402	20.064	5.439	7.257	0.75	15.128	0.172
	100.334	26.756	0.403	20.022	5.439	7.248	0.748	15.013	0.173
	100.788	27.081	0.404	19.957	5.439	7.235	0.745	14.89	0.175
	101.242	27.389	0.404	19.893	5.439	7.215	0.744	14.765	0.177
	101.696	27.708	0.404	19.837	5.432	7.19	0.741	14.624	0.179
	102.15	28.011	0.405	19.781	5.426	7.165	0.739	14.504	0.181
	102.604	28.35	0.406	19.72	5.424	7.138	0.737	14.382	0.183
	103.058	28.664	0.406	19.646	5.42	7.122	0.734	14.236	0.186
	103.512	28.967	0.407	19.582	5.418	7.101	0.734	14.098	0.188
	103.966	29.316	0.406	19.508	5.417	7.072	0.731	13.945	0.189
	104.42	29.653	0.407	19.445	5.414	7.059	0.729	13.802	0.192
	104.874	29.99	0.408	19.348	5.413	7.036	0.727	13.665	0.194
	105.328	30.307	0.408	19.255	5.411	7.015	0.725	13.529	0.197
	105.782	30.648	0.409	19.157	5.41	6.999	0.724	13.377	0.2
	106.236	31.001	0.41	19.07	5.409	6.98	0.721	13.235	0.201
	106.69	31.335	0.41	18.987	5.406	6.956	0.72	13.084	0.204
	107.144	31.678	0.411	18.897	5.406	6.943	0.718	12.936	0.207
	107.598	32.026	0.412	18.798	5.404	6.923	0.717	12.779	0.209
	108.052	32.369	0.412	18.702	5.403	6.898	0.715	12.628	0.211
	108.506	32.73	0.412	18.593	5.402	6.864	0.712	12.479	0.215
	108.96	33.093	0.413	18.477	5.401	6.838	0.711	12.327	0.217
	109.414	33.436	0.413	18.373	5.401	6.812	0.709	12.165	0.219
	109.868	33.783	0.414	18.263	5.398	6.787	0.708	11.994	0.223
	110.322	34.141	0.415	18.153	5.399	6.766	0.706	11.849	0.225
	110.776	34.499	0.415	18.039	5.397	6.744	0.705	11.688	0.228
	111.23	34.864	0.416	17.912	5.396	6.714	0.703	11.503	0.231
	111.684	35.235	0.419	17.787	5.395	6.689	0.702	11.356	0.234
	112.138	35.593	0.424	17.662	5.395	6.664	0.7	11.189	0.237
	112.592	35.938	0.429	17.55	5.392	6.635	0.699	11.027	0.24
	113.046	36.309	0.432	17.431	5.392	6.595	0.698	10.869	0.243
	113.5	36.695	0.435	17.289	5.392	6.57	0.696	10.697	0.247
	113.954	37.053	0.438	17.171	5.39	6.544	0.695	10.528	0.249
	114.408	37.408	0.44	17.028	5.39	6.507	0.693	10.363	0.252
	114.862	37.779	0.443	16.896	5.389	6.481	0.691	10.198	0.255
	115.316	38.146	0.446	16.763	5.388	6.45	0.69	10.034	0.258
	115.77	38.527	0.447	16.604	5.387	6.431	0.688	9.853	0.262
	116.224	38.887	0.45	16.472	5.386	6.404	0.687	9.695	0.266
	116.678	39.261	0.452	16.334	5.386	6.374	0.685	9.521	0.269
	117.132	39.62	0.454	16.198	5.385	6.339	0.685	9.343	0.272
	117.586	39.994	0.455	16.045	5.384	6.303	0.683	9.18	0.275
	118.04	40.367	0.458	15.899	5.384	6.262	0.682	9.014	0.279
	118.494	40.724	0.46	15.757	5.382	6.235	0.68	8.842	0.281
	118.948	41.089	0.462	15.602	5.382	6.207	0.678	8.672	0.284
	119.402	41.451	0.463	15.458	5.381	6.172	0.677	8.499	0.287
	119.856	41.844	0.465	15.297	5.38	6.134	0.675	8.316	0.292
	120.31	42.21	0.467	15.145	5.38	6.102	0.674	8.149	0.296
	120.764	42.549	0.468	14.994	5.379	6.063	0.672	7.991	0.299
	121.218	42.915	0.47	14.852	5.379	6.03	0.669	7.819	0.302
	121.672	43.307	0.472	14.712	5.378	5.985	0.667	7.655	0.306
	122.126	43.652	0.474	14.528	5.377	5.952	0.663	7.489	0.309
	122.58	44.011	0.475	14.379	5.377	5.914	0.659	7.316	0.312
	123.034	44.395	0.477	14.229	5.375	5.873	0.633	7.153	0.316
	123.488	44.718	0.479	14.067	5.374	5.837	0.63	6.981	0.319
	123.942	45.087	0.48	13.927	5.375	5.795	0.628	6.812	0.322
	124.396	45.474	0.482	13.768	5.372	5.759	0.627	6.639	0.326
	124.85	45.814	0.483	13.599	5.371	5.723	0.625	6.479	0.33
	125.304	46.149	0.484	13.455	5.371	5.693	0.624	6.31	0.333
	125.758	46.514	0.486	13.291	5.368	5.643	0.623	6.136	0.337
	126.212	46.862	0.488	13.133	5.367	5.602	0.622	5.975	0.341
	126.666	47.206	0.49	13	5.365	5.561	0.622	5.818	0.345
	127.12	47.544	0.491	12.826	5.363	5.519	0.621	5.67	0.348
	127.574	47.89	0.492	12.668	5.36	5.477	0.62	5.507	0.352
	128.028	48.228	0.495	12.519	5.355	5.431	0.619	5.343	0.355
	128.482	48.557	0.495	12.366	5.352	5.376	0.618	5.179	0.36
	128.936	48.892	0.497	12.231	5.343	5.327	0.619	5.025	0.363
	129.39	49.22	0.498	12.062	5.328	5.288	0.618	4.871	0.368
	129.844	49.558	0.5	11.904	5.305	5.245	0.618	4.72	0.372
	130.298	49.872	0.502	11.762	5.307	5.183	0.617	4.57	0.377
	130.752	50.204	0.502	11.608	5.308	5.134	0.615	4.413	0.38
	131.206	50.498	0.505	11.453	5.311	5.085	0.617	4.266	0.385
	131.66	50.826	0.507	11.318	5.313	5.036	0.615	4.127	0.39
	132.114	51.161	0.508	11.165	5.315	4.987	0.615	3.975	0.396
	132.568	51.453	0.509	11.03	5.317	4.934	0.615	3.832	0.404
	133.022	51.771	0.51	10.884	5.319	4.885	0.616	3.676	0.431
	133.476	52.047	0.512	10.733	5.322	4.829	0.616	3.543	0.457
	133.93	52.35	0.514	10.594	5.323	4.781	0.616	3.415	0.464
	134.384	52.645	0.515	10.456	5.326	4.728	0.615	3.277	0.471
	134.838	52.955	0.516	10.325	5.329	4.677	0.616	3.136	0.477
	135.292	53.237	0.518	10.173	5.33	4.616	0.615	2.999	0.483
	135.746	53.508	0.521	10.06	5.332	4.572	0.616	2.882	0.49
	136.2	53.782	0.522	9.922	5.336	4.501	0.616	2.758	0.496
	136.654	54.076	0.523	9.776	5.338	4.425	0.616	2.634	0.502
	137.108	54.344	0.525	9.642	5.34	4.363	0.615	2.491	0.508
	137.562	54.615	0.526	9.515	5.343	4.303	0.616	2.362	0.515
	138.016	54.874	0.527	9.392	5.346	4.243	0.615	2.254	0.52
	138.47	55.13	0.529	9.27	5.348	4.186	0.615	2.13	0.526
	138.924	55.391	0.531	9.14	5.35	4.115	0.615	2.012	0.532
	139.378	55.642	0.533	9.025	5.353	4.048	0.614	1.911	0.539
	139.832	55.875	0.535	8.89	5.357	3.981	0.615	1.798	0.546
	140.286	56.128	0.536	8.765	5.36	3.918	0.614	1.704	0.552
	140.74	56.37	0.538	8.651	5.362	3.86	0.614	1.599	0.559
	141.194	56.599	0.54	8.538	5.366	3.788	0.613	1.496	0.565
	141.648	56.825	0.541	8.421	5.369	3.715	0.613	1.388	0.572
	142.102	57.054	0.543	8.308	5.372	3.647	0.613	1.3	0.579
	142.556	57.282	0.545	8.198	5.377	3.579	0.613	1.213	0.586
	143.01	57.504	0.547	8.097	5.381	3.502	0.612	1.128	0.594
	143.464	57.708	0.549	8.011	5.387	3.436	0.612	1.04	0.601
	143.918	57.907	0.552	7.883	5.395	3.366	0.611	0.959	0.611
	144.372	58.123	0.553	7.783	5.397	3.294	0.611	0.878	0.623
	144.826	58.311	0.564	7.684	5.397	3.216	0.61	0.795	0.634
	145.28	58.511	0.574	7.584	5.397	3.144	0.61	0.724	0.637
	145.734	58.701	0.582	7.493	5.398	3.068	0.61	0.654	0.642
	146.188	58.888	0.589	7.39	5.399	2.997	0.609	0.594	0.645
	146.642	59.053	0.596	7.278	5.399	2.921	0.609	0.53	0.649
	147.096	59.246	0.602	7.184	5.401	2.856	0.608	0.466	0.653
	147.55	59.422	0.608	7.09	5.401	2.782	0.607	0.41	0.656
	148.004	59.592	0.615	7.004	5.401	2.712	0.607	0.363	0.661
	148.458	59.743	0.622	6.923	5.403	2.631	0.606	0.315	0.664
	148.912	59.906	0.63	6.848	5.404	2.556	0.605	0.264	0.668
	149.366	60.062	0.64	6.748	5.404	2.481	0.604	0.219	0.672
	149.82	60.214	0.652	6.663	5.404	2.396	0.604	0.193	0.676
	150.274	60.355	0.654	6.582	5.405	2.32	0.604	0.153	0.68
	150.728	60.493	0.657	6.509	5.406	2.247	0.602	0.126	0.684
	151.182	60.644	0.661	6.427	5.406	2.167	0.602	0.091	0.689
	151.636	60.775	0.663	6.345	5.406	2.097	0.6	0.073	0.694
	152.09	60.903	0.666	6.272	5.407	2.024	0.599	0.045	0.696
	152.544	61.025	0.669	6.199	5.408	1.951	0.598	0.033	0.699
	152.998	61.139	0.672	6.128	5.407	1.877	0.598	0.022	0.701
	153.452	61.244	0.675	6.04	5.408	1.807	0.597	0.009	0.704
	153.906	61.372	0.678	5.972	5.408	1.733	0.596	0	0.706
	154.36	61.468	0.681	5.901	5.408	1.647	0.594	0.012	0.708
	154.814	61.585	0.684	5.827	5.408	1.577	0.593	0.016	0.71
	155.268	61.68	0.687	5.75	5.409	1.513	0.592	0.009	0.712
	155.722	61.782	0.69	5.687	5.409	1.433	0.592	0.005	0.712
	156.176	61.874	0.693	5.632	5.409	1.372	0.59	0.035	0.713
	156.63	61.953	0.696	5.559	5.409	1.302	0.589	0.051	0.714
	157.084	62.048	0.699	5.507	5.409	1.241	0.588	0.07	0.715
	157.538	62.121	0.702	5.43	5.409	1.164	0.587	0.095	0.717
	157.992	62.2	0.705	5.37	5.409	1.092	0.586	0.133	0.719
	158.446	62.268	0.708	5.307	5.409	1.028	0.586	0.157	0.72
	158.9	62.33	0.712	5.244	5.409	0.969	0.583	0.188	0.722
	159.354	62.403	0.715	5.175	5.408	0.918	0.582	0.239	0.725
	159.808	62.463	0.718	5.101	5.408	0.86	0.582	0.277	0.727
	160.262	62.515	0.721	5.038	5.408	0.796	0.581	0.316	0.731
	160.716	62.57	0.725	4.984	5.408	0.732	0.579	0.386	0.733
	161.17	62.624	0.728	4.917	5.408	0.683	0.578	0.422	0.739
	161.624	62.674	0.731	4.876	5.407	0.625	0.577	0.494	0.744
	162.078	62.709	0.734	4.82	5.407	0.571	0.577	0.53	0.751
	162.532	62.751	0.737	4.756	5.407	0.519	0.576	0.621	0.757
	162.986	62.776	0.74	4.699	5.407	0.47	0.575	0.684	0.76
	163.44	62.782	0.743	4.646	5.406	0.427	0.574	0.752	0.764
	163.894	62.824	0.746	4.577	5.406	0.38	0.573	0.83	0.767
	164.348	62.849	0.748	4.525	5.406	0.324	0.574	0.906	0.769
	164.802	62.875	0.752	4.465	5.404	0.285	0.573	0.983	0.772
	165.256	62.9	0.755	4.414	5.404	0.246	0.572	1.06	0.774
	165.71	62.912	0.758	4.38	5.404	0.221	0.571	1.157	0.776
	166.164	62.914	0.762	4.305	5.403	0.177	0.571	1.236	0.778
	166.618	62.919	0.764	4.258	5.402	0.147	0.57	1.335	0.78
	167.072	62.912	0.767	4.204	5.401	0.133	0.569	1.456	0.781
	167.526	62.914	0.771	4.141	5.4	0.097	0.568	1.557	0.782
	167.98	62.922	0.774	4.097	5.4	0.074	0.567	1.65	0.784
	168.434	62.914	0.776	4.043	5.399	0.043	0.567	1.756	0.786
	168.888	62.9	0.779	3.981	5.398	0.051	0.566	1.874	0.787
	169.342	62.875	0.782	3.95	5.397	0.019	0.565	1.997	0.788
	169.796	62.869	0.785	3.893	5.397	0.016	0.565	2.119	0.79
	170.25	62.844	0.788	3.84	5.395	0.022	0.564	2.215	0.791
	170.704	62.823	0.791	3.789	5.395	0.023	0.563	2.338	0.793
	171.158	62.812	0.794	3.736	5.393	0.001	0.562	2.471	0.794
	171.612	62.774	0.796	3.692	5.391	0	0.562	2.595	0.795
	172.066	62.742	0.8	3.646	5.39	0.019	0.561	2.724	0.797
	172.52	62.694	0.803	3.595	5.388	0.042	0.561	2.854	0.798
	172.974	62.653	0.806	3.544	5.386	0.029	0.561	2.982	0.799
	173.428	62.623	0.809	3.505	5.383	0.059	0.559	3.133	0.8
	173.882	62.575	0.812	3.45	5.379	0.075	0.559	3.274	0.801
	174.336	62.52	0.814	3.395	5.367	0.094	0.559	3.421	0.803
	174.79	62.466	0.818	3.359	5.334	0.101	0.559	3.569	0.804
	175.244	62.418	0.82	3.302	5.33	0.134	0.558	3.705	0.805
	175.698	62.362	0.824	3.259	5.325	0.173	0.558	3.85	0.806
	176.152	62.308	0.827	3.212	5.323	0.196	0.558	3.994	0.809
	176.606	62.247	0.83	3.164	5.32	0.241	0.557	4.148	0.81
	177.06	62.179	0.833	3.124	5.318	0.277	0.556	4.312	0.811
	177.514	62.113	0.836	3.073	5.315	0.327	0.556	4.463	0.813
	177.968	62.04	0.838	3.033	5.312	0.357	0.556	4.626	0.814
	178.422	61.976	0.841	2.992	5.311	0.416	0.555	4.784	0.815
	178.876	61.906	0.844	2.944	5.309	0.478	0.555	4.956	0.816
	179.33	61.823	0.846	2.907	5.308	0.541	0.555	5.115	0.818
	179.784	61.745	0.85	2.867	5.305	0.588	0.555	5.263	0.813
	180.238	61.661	0.852	2.832	5.303	0.646	0.555	5.43	0.811
	180.692	61.565	0.856	2.791	5.302	0.715	0.554	5.602	0.81
	181.146	61.503	0.859	2.756	5.301	0.786	0.555	5.768	0.809
	181.6	61.407	0.861	2.719	5.299	0.863	0.554	5.938	0.81
	182.054	61.302	0.864	2.677	5.297	0.95	0.553	6.109	0.808
	182.508	61.222	0.866	2.637	5.296	1.028	0.553	6.279	0.809
	182.962	61.121	0.868	2.602	5.294	1.097	0.553	6.451	0.808
	183.416	61.035	0.871	2.573	5.292	1.196	0.553	6.626	0.809
	183.87	60.941	0.873	2.55	5.291	1.289	0.553	6.797	0.808
	184.324	60.825	0.875	2.517	5.29	1.396	0.553	6.989	0.809
	184.778	60.743	0.879	2.49	5.289	1.472	0.553	7.153	0.809
	185.232	60.642	0.881	2.462	5.276	1.572	0.553	7.329	0.809
	185.686	60.526	0.883	2.439	5.27	1.677	0.553	7.512	0.809
	186.14	60.42	0.885	2.403	5.265	1.782	0.553	7.694	0.809
	186.594	60.32	0.887	2.389	5.26	1.902	0.553	7.859	0.809
	187.048	60.225	0.89	2.365	5.254	2.018	0.553	8.047	0.809
	187.502	60.093	0.892	2.34	5.251	2.135	0.553	8.215	0.809
	187.956	60.004	0.895	2.322	5.246	2.243	0.553	8.397	0.809
	188.41	59.903	0.896	2.291	5.243	2.349	0.553	8.576	0.81
	188.864	59.777	0.899	2.283	5.242	2.494	0.554	8.758	0.81
	189.318	59.667	0.9	2.257	5.24	2.624	0.553	8.934	0.81
	189.772	59.55	0.904	2.231	5.238	2.753	0.554	9.114	0.81
	190.226	59.45	0.906	2.23	5.236	2.884	0.554	9.291	0.81
	190.68	59.341	0.908	2.225	5.234	3.03	0.554	9.482	0.81
	191.134	59.215	0.911	2.213	5.233	3.164	0.554	9.664	0.81
	191.588	59.111	0.913	2.209	5.232	3.297	0.555	9.847	0.81
	192.042	58.998	0.915	2.218	5.229	3.446	0.555	10.011	0.812
	192.496	58.882	0.917	2.21	5.227	3.588	0.555	10.206	0.814
	192.95	58.781	0.92	2.204	5.227	3.744	0.555	10.373	0.815
	193.404	58.663	0.922	2.2	5.225	3.886	0.556	10.557	0.816
	193.858	58.551	0.924	2.201	5.223	4.043	0.555	10.734	0.818
	194.312	58.452	0.927	2.184	5.222	4.201	0.556	10.907	0.819
	194.766	58.336	0.929	2.198	5.221	4.356	0.556	11.092	0.821
	195.22	58.222	0.932	2.204	5.219	4.509	0.556	11.257	0.822
	195.674	58.124	0.934	2.218	5.217	4.666	0.557	11.449	0.823
	196.128	58.021	0.937	2.234	5.216	4.832	0.557	11.613	0.825
	196.582	57.916	0.939	2.264	5.215	5.004	0.558	11.792	0.826
	197.036	57.796	0.942	2.29	5.213	5.181	0.558	11.971	0.828
	197.49	57.701	0.944	2.299	5.211	5.336	0.558	12.151	0.829
	197.944	57.605	0.946	2.314	5.209	5.492	0.559	12.315	0.83
	198.398	57.512	0.949	2.332	5.208	5.659	0.559	12.491	0.831
	198.852	57.407	0.95	2.366	5.207	5.835	0.559	12.672	0.832
	199.306	57.319	0.953	2.399	5.205	6.005	0.56	12.842	0.834
	199.76	57.203	0.956	2.419	5.203	6.182	0.56	13.015	0.834
	200.214	57.14	0.958	2.441	5.2	6.366	0.56	13.185	0.836
	200.668	57.033	0.96	2.472	5.199	6.555	0.561	13.359	0.837
	201.122	56.945	0.962	2.503	5.198	6.731	0.562	13.538	0.839
	201.576	56.874	0.964	2.544	5.196	6.9	0.562	13.699	0.84
	202.03	56.786	0.966	2.573	5.193	7.078	0.563	13.857	0.841
	202.484	56.716	0.969	2.603	5.191	7.27	0.564	14.027	0.843
	202.938	56.642	0.97	2.653	5.189	7.458	0.564	14.206	0.845
	203.392	56.558	0.973	2.688	5.187	7.635	0.565	14.363	0.846
	203.846	56.489	0.974	2.738	5.183	7.814	0.565	14.541	0.846
	204.3	56.414	0.976	2.791	5.179	8.002	0.565	14.696	0.849
	204.754	56.356	0.977	2.834	5.176	8.184	0.566	14.863	0.85
	205.208	56.301	0.98	2.886	5.169	8.368	0.567	15.039	0.851
	205.662	56.249	0.982	2.931	5.16	8.559	0.568	15.191	0.854
	206.116	56.189	0.983	2.983	5.149	8.739	0.568	15.355	0.857
	206.57	56.145	0.985	3.045	5.142	8.913	0.568	15.531	0.86
	207.024	56.099	0.987	3.089	5.137	9.098	0.57	15.674	0.861
	207.478	56.041	0.989	3.154	5.131	9.307	0.571	15.847	0.864
	207.932	56.018	0.991	3.202	5.127	9.483	0.571	16.016	0.867
	208.386	55.992	0.993	3.257	5.125	9.662	0.572	16.168	0.87
	208.84	55.955	0.994	3.32	5.12	9.861	0.573	16.316	0.873
	209.294	55.929	0.995	3.379	5.117	10.06	0.574	16.489	0.876
	209.748	55.907	0.997	3.443	5.114	10.242	0.574	16.647	0.88
	210.202	55.886	1	3.501	5.111	10.427	0.575	16.806	0.883
	210.656	55.872	1.002	3.574	5.108	10.622	0.576	16.967	0.888
	211.11	55.858	1.003	3.63	5.104	10.82	0.577	17.133	0.893
	211.564	55.844	1.005	3.695	5.101	10.99	0.577	17.271	0.899
	212.018	55.835	1.007	3.769	5.098	11.186	0.578	17.439	0.906
	212.472	55.851	1.008	3.832	5.093	11.367	0.578	17.586	0.908
	212.926	55.866	1.01	3.899	5.09	11.547	0.579	17.753	0.91
	213.38	55.867	1.012	3.954	5.087	11.731	0.58	17.901	0.912
	213.834	55.88	1.013	4.039	5.082	11.929	0.581	18.072	0.914
	214.288	55.904	1.016	4.099	5.08	12.123	0.581	18.212	0.917
	214.742	55.918	1.017	4.164	5.076	12.307	0.583	18.371	0.919
	215.196	55.952	1.019	4.248	5.072	12.482	0.584	18.515	0.922
	215.65	55.981	1.021	4.317	5.069	12.674	0.584	18.671	0.925
	216.104	56.032	1.022	4.382	5.067	12.862	0.586	18.83	0.927
	216.558	56.068	1.023	4.436	5.064	13.048	0.587	18.978	0.931
	217.012	56.105	1.025	4.494	5.062	13.213	0.588	19.134	0.934
	217.466	56.144	1.026	4.566	5.06	13.393	0.588	19.289	0.938
	217.92	56.206	1.028	4.631	5.058	13.594	0.589	19.432	0.94
	218.374	56.253	1.029	4.701	5.055	13.744	0.59	19.593	0.945
	218.828	56.304	1.029	4.771	5.053	13.925	0.591	19.743	0.948
	219.282	56.378	1.03	4.836	5.051	14.095	0.592	19.898	0.954
	219.736	56.466	1.03	4.905	5.047	14.284	0.593	20.062	0.958
	220.19	56.547	1.019	4.966	5.046	14.451	0.593	20.201	0.962
	220.644	56.62	1.009	5.027	5.043	14.635	0.594	20.35	0.967
	221.098	56.684	0.995	5.086	5.04	14.806	0.595	20.492	0.973
	221.552	56.768	0.995	5.142	5.038	14.985	0.596	20.642	0.979
	222.006	56.866	0.997	5.195	5.036	15.157	0.597	20.804	0.998
	222.46	56.95	0.999	5.259	5.032	15.311	0.598	20.944	1.022
	222.914	57.031	1	5.305	5.03	15.48	0.598	21.094	1.048
	223.368	57.128	1.002	5.364	5.026	15.662	0.599	21.237	1.06
	223.822	57.252	1.004	5.414	5.023	15.837	0.6	21.389	1.069
	224.276	57.376	1.005	5.454	5.02	15.985	0.602	21.547	1.076
	224.73	57.473	1.007	5.51	5.015	16.159	0.602	21.708	1.081
	225.184	57.572	1.008	5.557	5.011	16.304	0.602	21.853	1.086
	225.638	57.68	1.011	5.6	5.004	16.487	0.603	22.006	1.092
	226.092	57.795	1.013	5.625	4.992	16.651	0.604	22.138	1.096
	226.546	57.941	1.015	5.666	4.989	16.792	0.605	22.279	1.099
	227	58.052	1.016	5.707	4.989	16.957	0.606	22.441	1.104
	227.454	58.184	1.019	5.749	4.989	17.139	0.607	22.583	1.108
	227.908	58.311	1.021	5.778	4.991	17.287	0.607	22.725	1.112
	228.362	58.441	1.024	5.805	4.991	17.434	0.608	22.888	1.115
	228.816	58.579	1.026	5.835	4.991	17.595	0.609	23.043	1.118
	229.27	58.696	1.028	5.865	4.992	17.741	0.609	23.183	1.122
	229.724	58.853	1.03	5.889	4.992	17.896	0.61	23.332	1.126
	230.178	58.986	1.033	5.903	4.993	18.048	0.61	23.47	1.128
	230.632	59.138	1.036	5.919	4.993	18.2	0.611	23.622	1.132
	231.086	59.273	1.039	5.937	4.995	18.348	0.611	23.755	1.135
	231.54	59.418	1.042	5.946	4.995	18.496	0.612	23.913	1.139
	231.994	59.555	1.045	5.945	4.996	18.643	0.613	24.064	1.141
	232.448	59.711	1.048	5.945	4.997	18.786	0.613	24.219	1.145
	232.902	59.859	1.052	5.947	4.997	18.927	0.614	24.364	1.148
	233.356	60.015	1.055	5.938	4.999	19.063	0.614	24.505	1.15
	233.81	60.163	1.058	5.93	5.003	19.191	0.615	24.657	1.154
	234.264	60.301	1.061	5.928	5.002	19.333	0.615	24.801	1.156
	234.718	60.453	1.065	5.928	5.002	19.483	0.616	24.944	1.159
	235.172	60.598	1.07	5.916	5.001	19.624	0.617	25.09	1.162
	235.626	60.764	1.072	5.909	5.001	19.765	0.617	25.238	1.165
	236.08	60.934	1.075	5.878	5	19.891	0.618	25.374	1.168
	236.534	61.072	1.079	5.839	5	20.022	0.617	25.522	1.171
	236.988	61.219	1.083	5.825	4.999	20.152	0.618	25.66	1.174
	237.442	61.37	1.086	5.796	4.999	20.277	0.619	25.798	1.176
	237.896	61.516	1.09	5.767	4.998	20.415	0.619	25.951	1.179
	238.35	61.667	1.093	5.728	4.997	20.54	0.62	26.069	1.182
	238.804	61.814	1.096	5.689	4.997	20.65	0.62	26.219	1.185
	239.258	61.964	1.1	5.642	4.996	20.803	0.621	26.357	1.188
	239.712	62.124	1.103	5.602	4.996	20.924	0.621	26.492	1.191
	240.166	62.272	1.106	5.556	4.995	21.02	0.622	26.636	1.194
	240.62	62.409	1.11	5.507	4.995	21.15	0.622	26.779	1.196
	241.074	62.56	1.114	5.441	4.994	21.264	0.623	26.907	1.2
	241.528	62.693	1.117	5.386	4.994	21.384	0.623	27.05	1.203
	241.982	62.828	1.121	5.327	4.993	21.505	0.624	27.185	1.206
	242.436	62.968	1.124	5.269	4.993	21.619	0.624	27.332	1.209
	242.89	63.128	1.128	5.206	4.992	21.72	0.624	27.473	1.213
	243.344	63.25	1.133	5.142	4.991	21.828	0.625	27.587	1.215
	243.798	63.376	1.136	5.082	4.991	21.936	0.625	27.715	1.219
	244.252	63.517	1.142	5.008	4.991	22.058	0.625	27.853	1.221
	244.706	63.633	1.146	4.931	4.99	22.166	0.626	28.003	1.226
	245.16	63.756	1.15	4.845	4.989	22.272	0.626	28.138	1.229
	245.614	63.889	1.156	4.76	4.989	22.371	0.627	28.252	1.231
	246.068	64.012	1.162	4.671	4.988	22.471	0.627	28.398	1.234
	246.522	64.135	1.168	4.601	4.988	22.572	0.628	28.543	1.238
	246.976	64.249	1.174	4.518	4.987	22.666	0.629	28.668	1.24
	247.43	64.351	1.179	4.442	4.986	22.766	0.629	28.801	1.243
	247.884	64.473	1.186	4.346	4.986	22.87	0.633	28.932	1.247
	248.338	64.582	1.192	4.258	4.986	22.967	0.635	29.066	1.249
	248.792	64.684	1.198	4.182	4.985	23.05	0.638	29.19	1.251
	249.246	64.786	1.204	4.077	4.984	23.15	0.641	29.319	1.254
	249.7	64.885	1.209	3.965	4.984	23.238	0.648	29.448	1.256
	250.154	64.97	1.214	3.884	4.984	23.326	0.648	29.567	1.259
	250.608	65.079	1.219	3.778	4.983	23.41	0.648	29.708	1.26
	251.062	65.167	1.224	3.683	4.982	23.505	0.647	29.835	1.263
	251.516	65.256	1.229	3.588	4.982	23.587	0.646	29.967	1.265
	251.97	65.334	1.232	3.508	4.981	23.672	0.646	30.084	1.267
	252.424	65.409	1.236	3.396	4.981	23.735	0.645	30.205	1.269
	252.878	65.498	1.241	3.299	4.98	23.829	0.645	30.328	1.271
	253.332	65.562	1.246	3.182	4.979	23.91	0.644	30.471	1.272
	253.786	65.635	1.248	3.095	4.979	23.989	0.644	30.589	1.274
	254.24	65.691	1.253	2.99	4.978	24.05	0.643	30.729	1.276
	254.694	65.753	1.257	2.882	4.971	24.125	0.642	30.85	1.278
	255.148	65.819	1.26	2.804	4.968	24.194	0.642	30.979	1.279
	255.602	65.865	1.264	2.705	4.964	24.266	0.642	31.113	1.281
	256.056	65.925	1.267	2.592	4.962	24.346	0.641	31.244	1.281
	256.51	65.98	1.271	2.499	4.959	24.411	0.64	31.367	1.283
	256.964	66.019	1.274	2.39	4.957	24.477	0.64	31.488	1.284
	257.418	66.066	1.277	2.259	4.955	24.542	0.639	31.599	1.286
	257.872	66.096	1.281	2.186	4.953	24.609	0.639	31.738	1.287
	258.326	66.124	1.284	2.113	4.952	24.663	0.638	31.856	1.287
	258.78	66.165	1.287	1.999	4.949	24.719	0.634	31.985	1.288
	259.234	66.209	1.29	1.896	4.948	24.782	0.632	32.126	1.29
	259.688	66.208	1.294	1.805	4.946	24.827	0.629	32.236	1.291
	260.142	66.24	1.296	1.731	4.945	24.889	0.628	32.369	1.291
	260.596	66.248	1.299	1.632	4.943	24.944	0.625	32.494	1.291
	261.05	66.271	1.303	1.524	4.942	24.992	0.623	32.63	1.293
	261.504	66.279	1.306	1.461	4.94	25.058	0.622	32.75	1.294
	261.958	66.281	1.308	1.368	4.915	25.09	0.62	32.88	1.294
	262.412	66.289	1.312	1.285	4.903	25.149	0.618	33.005	1.294
	262.866	66.303	1.314	1.207	4.894	25.187	0.617	33.142	1.295
	263.32	66.314	1.318	1.117	4.885	25.24	0.615	33.27	1.295
	263.774	66.297	1.321	1.044	4.877	25.27	0.613	33.431	1.296
	264.228	66.293	1.323	0.987	4.87	25.322	0.611	33.557	1.297
	264.682	66.285	1.326	0.887	4.862	25.358	0.611	33.701	1.296
	265.136	66.28	1.328	0.825	4.855	25.388	0.609	33.83	1.297
	265.59	66.256	1.331	0.766	4.848	25.435	0.608	33.968	1.297
	266.044	66.241	1.334	0.695	4.841	25.465	0.606	34.092	1.296
	266.498	66.23	1.337	0.617	4.834	25.509	0.605	34.238	1.297
	266.952	66.209	1.34	0.578	4.828	25.528	0.604	34.38	1.296
	267.406	66.18	1.343	0.517	4.822	25.556	0.595	34.522	1.295
	267.86	66.164	1.346	0.468	4.816	25.605	0.591	34.665	1.295
	268.314	66.132	1.349	0.4	4.809	25.617	0.588	34.806	1.295
	268.768	66.104	1.352	0.361	4.804	25.641	0.584	34.964	1.295
	269.222	66.076	1.355	0.317	4.798	25.669	0.58	35.115	1.295
	269.676	66.037	1.359	0.275	4.792	25.69	0.578	35.252	1.294
	270.13	66.003	1.363	0.23	4.787	25.701	0.576	35.416	1.295
	270.584	65.983	1.366	0.201	4.781	25.726	0.572	35.561	1.294
	271.038	65.939	1.37	0.169	4.776	25.752	0.571	35.717	1.293
	271.492	65.905	1.374	0.14	4.771	25.766	0.568	35.887	1.293
	271.946	65.871	1.377	0.102	4.766	25.79	0.566	36.027	1.291
	272.4	65.824	1.382	0.073	4.761	25.798	0.563	36.19	1.291
	272.854	65.795	1.385	0.059	4.757	25.813	0.561	36.367	1.29
	273.308	65.73	1.39	0.044	4.752	25.819	0.559	36.532	1.29
	273.762	65.699	1.395	0.021	4.746	25.838	0.557	36.703	1.289
	274.216	65.646	1.399	0.01	4.741	25.816	0.555	36.873	1.288
	274.67	65.594	1.404	0.017	4.735	25.839	0.553	37.049	1.287
	275.124	65.553	1.408	0.01	4.729	25.861	0.551	37.227	1.286
	275.578	65.511	1.414	0	4.721	25.855	0.548	37.395	1.285
	276.032	65.468	1.419	0.007	4.714	25.854	0.546	37.586	1.284
	276.486	65.416	1.425	0.008	4.699	25.867	0.544	37.759	1.283
	276.94	65.359	1.431	0.017	4.686	25.866	0.542	37.94	1.281
	277.394	65.322	1.436	0.029	4.674	25.851	0.539	38.133	1.28
	277.848	65.265	1.442	0.042	4.663	25.86	0.537	38.33	1.278
	278.302	65.224	1.448	0.053	4.654	25.859	0.533	38.524	1.277
	278.756	65.172	1.453	0.073	4.645	25.848	0.531	38.728	1.275
	279.21	65.135	1.458	0.091	4.637	25.831	0.528	38.927	1.274
	279.664	65.07	1.464	0.123	4.629	25.835	0.526	39.125	1.272
	280.118	65.044	1.469	0.153	4.62	25.838	0.522	39.329	1.271
	280.572	64.978	1.475	0.182	4.614	25.821	0.518	39.534	1.27
	281.026	64.939	1.48	0.22	4.606	25.816	0.515	39.739	1.268
	281.48	64.893	1.484	0.256	4.6	25.785	0.51	39.967	1.267
	281.934	64.85	1.49	0.28	4.593	25.792	0.504	40.193	1.266
	282.388	64.799	1.494	0.323	4.584	25.764	0.495	40.408	1.266
	282.842	64.761	1.499	0.367	4.577	25.748	0.493	40.63	1.265
	283.296	64.704	1.504	0.424	4.567	25.724	0.492	40.851	1.264
	283.75	64.669	1.509	0.482	4.558	25.703	0.48	41.079	1.264
	284.204	64.609	1.513	0.521	4.543	25.692	0.471	41.319	1.265
	284.658	64.582	1.518	0.575	4.527	25.662	0.464	41.547	1.265
	285.112	64.538	1.523	0.635	4.526	25.642	0.458	41.802	1.266
	285.566	64.51	1.527	0.686	4.524	25.606	0.449	42.043	1.265
	286.02	64.453	1.532	0.744	4.524	25.592	0.434	42.283	1.266
	286.474	64.414	1.537	0.797	4.522	25.56	0.433	42.545	1.267
	286.928	64.381	1.541	0.868	4.521	25.543	0.431	42.781	1.268
	287.382	64.345	1.546	0.923	4.52	25.514	0.43	43.04	1.269
	287.836	64.311	1.551	1.002	4.519	25.489	0.428	43.304	1.27
	288.29	64.278	1.556	1.073	4.518	25.467	0.427	43.542	1.271
	288.744	64.242	1.56	1.151	4.517	25.43	0.426	43.825	1.273
	289.198	64.204	1.565	1.207	4.516	25.379	0.424	44.081	1.274
	289.652	64.176	1.57	1.292	4.515	25.346	0.424	44.362	1.275
	290.106	64.159	1.573	1.361	4.515	25.308	0.423	44.637	1.277
	290.56	64.108	1.579	1.432	4.513	25.255	0.421	44.906	1.279
	291.014	64.094	1.584	1.516	4.512	25.218	0.42	45.195	1.281
	291.468	64.06	1.59	1.6	4.512	25.177	0.419	45.467	1.283
	291.922	64.036	1.595	1.66	4.511	25.144	0.418	45.75	1.285
	292.376	64.02	1.601	1.741	4.511	25.107	0.417	46.054	1.287
	292.83	64	1.605	1.834	4.51	25.055	0.415	46.329	1.289
	293.284	63.971	1.611	1.911	4.509	25.012	0.414	46.63	1.292
	293.738	63.959	1.617	1.989	4.508	24.963	0.413	46.938	1.295
	294.192	63.933	1.623	2.079	4.508	24.898	0.412	47.235	1.298
	294.646	63.914	1.63	2.171	4.507	24.842	0.411	47.543	1.301
	295.1	63.895	1.636	2.24	4.506	24.805	0.409	47.854	1.305
	295.554	63.886	1.643	2.313	4.506	24.737	0.408	48.164	1.311
	296.008	63.87	1.649	2.419	4.505	24.696	0.406	48.46	1.319
	296.462	63.866	1.664	2.494	4.504	24.643	0.405	48.785	1.321
	296.916	63.855	1.681	2.588	4.504	24.591	0.404	49.109	1.322
	297.37	63.845	1.693	2.689	4.504	24.511	0.403	49.414	1.323
	297.824	63.833	1.703	2.756	4.504	24.468	0.401	49.743	1.324
	298.278	63.831	1.713	2.844	4.503	24.418	0.4	50.073	1.326
	298.732	63.817	1.723	2.935	4.502	24.353	0.398	50.405	1.328
	299.186	63.828	1.732	3.028	4.502	24.294	0.397	50.727	1.329
	299.64	63.81	1.741	3.128	4.501	24.239	0.395	51.073	1.33
	300.094	63.806	1.748	3.216	4.501	24.171	0.394	51.388	1.331
	300.548	63.81	1.757	3.294	4.501	24.102	0.392	51.727	1.334
	301.002	63.819	1.764	3.387	4.501	24.028	0.391	52.076	1.334
	301.456	63.804	1.772	3.502	4.5	23.969	0.389	52.407	1.335
	301.91	63.829	1.778	3.562	4.5	23.897	0.387	52.754	1.337
	302.364	63.817	1.787	3.66	4.499	23.824	0.385	53.093	1.339
	302.818	63.82	1.794	3.769	4.498	23.749	0.383	53.443	1.341
	303.272	63.831	1.801	3.85	4.499	23.693	0.38	53.782	1.342
	303.726	63.855	1.808	3.95	4.497	23.617	0.378	54.152	1.344
	304.18	63.838	1.815	4.035	4.498	23.53	0.375	54.498	1.346
	304.634	63.859	1.823	4.115	4.497	23.455	0.372	54.851	1.348
	305.088	63.887	1.831	4.211	4.496	23.376	0.37	55.209	1.35
	305.542	63.881	1.838	4.307	4.496	23.3	0.365	55.576	1.351
	305.996	63.893	1.846	4.409	4.495	23.226	0.361	55.925	1.353
	306.45	63.911	1.856	4.483	4.495	23.161	0.357	56.281	1.354
	306.904	63.929	1.866	4.588	4.495	23.08	0.352	56.638	1.357
	307.358	63.937	1.885	4.671	4.494	22.989	0.346	57.001	1.359
	307.812	63.96	1.889	4.777	4.494	22.916	0.342	57.373	1.36
	308.266	63.99	1.892	4.877	4.493	22.833	0.337	57.726	1.362
	308.72	63.995	1.895	4.95	4.493	22.748	0.323	58.091	1.364
	309.174	64.023	1.899	5.066	4.492	22.672	0.316	58.456	1.366
	309.628	64.055	1.902	5.162	4.493	22.589	0.31	58.813	1.368
	310.082	64.062	1.905	5.225	4.491	22.502	0.303	59.202	1.372
	310.536	64.09	1.908	5.352	4.491	22.417	0.298	59.561	1.373
	310.99	64.109	1.912	5.456	4.491	22.332	0.292	59.93	1.375
	311.444	64.14	1.914	5.52	4.49	22.263	0.287	60.284	1.377
	311.898	64.169	1.918	5.649	4.49	22.169	0.282	60.667	1.379
	312.352	64.185	1.921	5.774	4.489	22.084	0.278	61.029	1.382
	312.806	64.208	1.924	5.847	4.488	22.003	0.271	61.401	1.384
	313.26	64.265	1.927	5.916	4.488	21.909	0.267	61.764	1.387
	313.714	64.286	1.93	6.055	4.487	21.824	0.262	62.139	1.39
	314.168	64.305	1.933	6.157	4.486	21.734	0.256	62.499	1.392
	314.622	64.349	1.936	6.252	4.486	21.652	0.25	62.871	1.396
	315.076	64.38	1.939	6.358	4.487	21.554	0.244	63.228	1.398
	315.53	64.408	1.943	6.468	4.486	21.464	0.235	63.605	1.401
	315.984	64.443	1.945	6.571	4.486	21.379	0.221	63.958	1.405
	316.438	64.476	1.949	6.692	4.485	21.284	0.22	64.326	1.407
	316.892	64.517	1.952	6.809	4.486	21.195	0.218	64.694	1.412
	317.346	64.556	1.955	6.919	4.485	21.098	0.216	65.048	1.415
	317.8	64.595	1.959	7.031	4.481	21.023	0.214	65.421	1.421
	318.254	64.628	1.962	7.135	4.478	20.918	0.213	65.772	1.426
	318.708	64.67	1.966	7.26	4.475	20.835	0.211	66.135	1.433
	319.162	64.71	1.969	7.378	4.473	20.747	0.209	66.489	1.446
	319.616	64.752	1.972	7.503	4.468	20.67	0.207	66.851	1.453
	320.07	64.789	1.975	7.621	4.466	20.585	0.205	67.205	1.454
	320.524	64.821	1.978	7.767	4.464	20.504	0.203	67.546	1.455
	320.978	64.872	1.982	7.876	4.462	20.408	0.202	67.902	1.455
	321.432	64.924	1.987	7.988	4.459	20.33	0.2	68.252	1.457
	321.886	64.964	1.991	8.135	4.457	20.244	0.198	68.602	1.458
	322.34	65.004	1.995	8.272	4.455	20.162	0.197	68.932	1.459
	322.794	65.053	1.998	8.395	4.453	20.083	0.194	69.278	1.46
	323.248	65.123	2.004	8.549	4.45	20.006	0.192	69.611	1.46
	323.702	65.16	2.008	8.674	4.449	19.917	0.19	69.956	1.462
	324.156	65.211	2.013	8.829	4.446	19.829	0.188	70.294	1.462
	324.61	65.237	2.019	8.97	4.446	19.743	0.187	70.621	1.465
	325.064	65.307	2.024	9.106	4.444	19.668	0.185	70.939	1.465
	325.518	65.366	2.028	9.253	4.442	19.597	0.183	71.268	1.466
	325.972	65.419	2.033	9.414	4.439	19.504	0.181	71.589	1.468
	326.426	65.476	2.039	9.557	4.439	19.433	0.179	71.918	1.468
	326.88	65.53	2.043	9.701	4.436	19.36	0.177	72.244	1.47
	327.334	65.584	2.047	9.872	4.435	19.291	0.175	72.561	1.471
	327.788	65.653	2.051	10.024	4.433	19.222	0.173	72.864	1.471
	328.242	65.708	2.054	10.191	4.432	19.154	0.171	73.172	1.473
	328.696	65.764	2.058	10.361	4.43	19.08	0.17	73.474	1.474
	329.15	65.826	2.061	10.517	4.428	19.019	0.168	73.778	1.475
	329.604	65.875	2.066	10.691	4.426	18.955	0.166	74.077	1.476
	330.058	65.935	2.069	10.876	4.425	18.889	0.165	74.358	1.477
	330.512	66.003	2.072	11.044	4.423	18.826	0.162	74.652	1.478
	330.966	66.054	2.075	11.215	4.421	18.764	0.161	74.94	1.479
	331.42	66.138	2.078	11.394	4.419	18.7	0.159	75.223	1.482
	331.874	66.202	2.082	11.574	4.417	18.651	0.156	75.502	1.482
	332.328	66.268	2.084	11.753	4.414	18.585	0.154	75.788	1.492
	332.782	66.337	2.087	11.943	4.411	18.528	0.153	76.05	1.5
	333.236	66.412	2.09	12.128	4.406	18.486	0.151	76.308	1.504
	333.69	66.496	2.093	12.314	4.401	18.442	0.149	76.58	1.508
	334.144	66.555	2.096	12.508	4.395	18.395	0.146	76.834	1.513
	334.598	66.63	2.099	12.71	4.388	18.344	0.145	77.079	1.517
	335.052	66.687	2.102	12.91	4.382	18.309	0.143	77.332	1.521
	335.506	66.768	2.104	13.111	4.379	18.267	0.141	77.579	1.525
	335.96	66.837	2.107	13.293	4.379	18.235	0.139	77.804	1.53
	336.414	66.922	2.11	13.491	4.379	18.208	0.137	78.048	1.534
	336.868	66.999	2.113	13.706	4.379	18.173	0.135	78.274	1.537
	337.322	67.085	2.116	13.919	4.379	18.153	0.133	78.493	1.541
	337.776	67.16	2.119	14.125	4.381	18.131	0.13	78.719	1.546
	338.23	67.238	2.121	14.329	4.383	18.107	0.129	78.932	1.55
	338.684	67.333	2.124	14.547	4.385	18.082	0.127	79.139	1.554
	339.138	67.427	2.129	14.744	4.388	18.054	0.125	79.361	1.557
	339.592	67.492	2.131	14.956	4.391	18.039	0.123	79.544	1.558
	340.046	67.589	2.134	15.182	4.398	18.023	0.121	79.736	1.561
	340.5	67.675	2.137	15.378	4.404	18.018	0.118	79.922	1.562
	340.954	67.769	2.141	15.613	4.404	18.006	0.116	80.107	1.565
	341.408	67.861	2.144	15.836	4.403	17.99	0.114	80.289	1.568
	341.862	67.955	2.149	16.046	4.403	18.011	0.111	80.454	1.57
	342.316	68.05	2.153	16.275	4.403	18.023	0.109	80.626	1.574
	342.77	68.141	2.163	16.506	4.403	18.01	0.107	80.79	1.577
	343.224	68.232	2.175	16.733	4.403	18.018	0.105	80.949	1.581
	343.678	68.339	2.189	16.936	4.402	18.034	0.102	81.093	1.583
	344.132	68.443	2.199	17.175	4.404	18.037	0.099	81.241	1.587
	344.586	68.542	2.207	17.389	4.403	18.058	0.096	81.398	1.591
	345.04	68.648	2.213	17.606	4.404	18.074	0.092	81.514	1.594
	345.494	68.764	2.219	17.841	4.403	18.099	0.086	81.652	1.596
	345.948	68.858	2.225	18.071	4.404	18.108	0.083	81.773	1.6
	346.402	68.968	2.23	18.301	4.404	18.13	0.082	81.906	1.603
	346.856	69.085	2.235	18.514	4.404	18.161	0.081	82.012	1.606
	347.31	69.182	2.24	18.74	4.405	18.195	0.081	82.118	1.61
	347.764	69.307	2.243	18.977	4.405	18.233	0.08	82.224	1.614
	348.218	69.429	2.247	19.199	4.405	18.266	0.079	82.324	1.616
	348.672	69.548	2.25	19.416	4.406	18.312	0.086	82.407	1.62
	349.126	69.659	2.255	19.65	4.406	18.353	0.09	82.505	1.624
	349.58	69.783	2.258	19.868	4.406	18.396	0.093	82.586	1.628
	350.034	69.914	2.261	20.1	4.407	18.441	0.092	82.663	1.631
	350.488	70.032	2.264	20.319	4.408	18.489	0.086	82.721	1.634
	350.942	70.159	2.266	20.546	4.408	18.543	0.082	82.789	1.639
	351.396	70.296	2.269	20.761	4.409	18.608	0.08	82.844	1.643
	351.85	70.42	2.271	20.991	4.408	18.662	0.078	82.904	1.649
	352.304	70.557	2.274	21.205	4.41	18.722	0.077	82.964	1.656
	352.758	70.688	2.275	21.423	4.41	18.788	0.076	83.003	1.66
	353.212	70.822	2.277	21.646	4.41	18.853	0.076	83.031	1.663
	353.666	70.97	2.279	21.861	4.41	18.924	0.074	83.067	1.666
	354.12	71.114	2.28	22.061	4.411	18.987	0.074	83.097	1.671
	354.574	71.25	2.281	22.276	4.411	19.054	0.073	83.117	1.675
	355.028	71.414	2.283	22.501	4.413	19.138	0.072	83.157	1.678
	355.482	71.564	2.284	22.713	4.413	19.211	0.071	83.152	1.682
	355.936	71.705	2.285	22.916	4.413	19.292	0.071	83.158	1.687
	356.39	71.861	2.287	23.12	4.415	19.372	0.071	83.167	1.691
	356.844	72.022	2.286	23.333	4.415	19.468	0.071	83.168	1.694
	357.298	72.171	2.287	23.539	4.415	19.552	0.07	83.164	1.698
	357.752	72.344	2.287	23.733	4.416	19.64	0.07	83.157	1.701
	358.206	72.514	2.288	23.915	4.417	19.724	0.069	83.136	1.704
	358.66	72.678	2.287	24.126	4.417	19.824	0.069	83.114	1.707
	359.114	72.848	2.287	24.327	4.418	19.916	0.068	83.1	1.709
	359.568	73.007	2.288	24.516	4.419	20.012	0.068	83.077	1.712
	360.022	73.195	2.287	24.704	4.419	20.114	0.068	83.056	1.713
	360.476	73.373	2.288	24.899	4.42	20.209	0.067	83.026	1.716
	360.93	73.546	2.286	25.105	4.421	20.311	0.068	82.991	1.717
	361.384	73.742	2.287	25.266	4.421	20.405	0.068	82.936	1.719
	361.838	73.917	2.286	25.439	4.422	20.522	0.068	82.897	1.72
	362.292	74.115	2.285	25.626	4.424	20.613	0.068	82.859	1.722
	362.746	74.312	2.283	25.807	4.424	20.732	0.068	82.799	1.724
	363.2	74.504	2.283	25.965	4.425	20.841	0.069	82.737	1.726
	363.654	74.704	2.282	26.128	4.425	20.938	0.068	82.684	1.728
	364.108	74.889	2.279	26.298	4.426	21.052	0.069	82.63	1.73
	364.562	75.106	2.277	26.471	4.426	21.164	0.07	82.581	1.732
	365.016	75.303	2.274	26.631	4.428	21.265	0.068	82.501	1.734
	365.47	75.52	2.269	26.787	4.428	21.397	0.069	82.43	1.736
	365.924	75.724	2.265	26.961	4.43	21.497	0.07	82.361	1.737
	366.378	75.934	2.266	27.099	4.43	21.608	0.071	82.293	1.739
	366.832	76.16	2.265	27.265	4.431	21.739	0.071	82.214	1.739
	367.286	76.385	2.266	27.412	4.432	21.849	0.071	82.137	1.742
	367.74	76.597	2.266	27.539	4.433	21.971	0.071	82.048	1.742
	368.194	76.825	2.266	27.694	4.433	22.09	0.071	81.973	1.744
	368.648	77.059	2.266	27.841	4.434	22.217	0.071	81.887	1.745
	369.102	77.286	2.267	27.995	4.435	22.334	0.072	81.8	1.747
	369.556	77.534	2.266	28.111	4.437	22.447	0.072	81.715	1.748
	370.01	77.758	2.266	28.251	4.437	22.58	0.072	81.625	1.749
	370.464	78.007	2.267	28.372	4.438	22.693	0.073	81.536	1.75
	370.918	78.25	2.267	28.5	4.439	22.817	0.073	81.45	1.751
	371.372	78.502	2.267	28.624	4.44	22.936	0.073	81.352	1.752
	371.826	78.737	2.267	28.744	4.441	23.048	0.074	81.252	1.753
	372.28	79.007	2.268	28.861	4.442	23.185	0.074	81.169	1.754
	372.734	79.242	2.267	28.994	4.443	23.307	0.074	81.069	1.755
	373.188	79.514	2.267	29.095	4.444	23.424	0.074	80.989	1.757
	373.642	79.762	2.267	29.207	4.445	23.55	0.074	80.9	1.758
	374.096	80.043	2.267	29.292	4.446	23.667	0.074	80.788	1.759
	374.55	80.303	2.268	29.41	4.446	23.78	0.076	80.702	1.759
	375.004	80.551	2.267	29.531	4.448	23.918	0.076	80.612	1.76
	375.458	80.823	2.268	29.61	4.449	24.029	0.076	80.509	1.761
	375.912	81.106	2.268	29.707	4.449	24.149	0.077	80.418	1.762
	376.366	81.381	2.267	29.802	4.45	24.277	0.076	80.323	1.763
	376.82	81.654	2.269	29.896	4.452	24.402	0.077	80.235	1.763
	377.274	81.933	2.269	29.988	4.453	24.535	0.078	80.144	1.764
	377.728	82.208	2.268	30.065	4.454	24.646	0.078	80.047	1.765
	378.182	82.493	2.269	30.144	4.455	24.764	0.079	79.964	1.766
	378.636	82.76	2.269	30.229	4.456	24.893	0.078	79.867	1.767
	379.09	83.054	2.269	30.309	4.457	25.007	0.079	79.766	1.767
	379.544	83.36	2.27	30.382	4.458	25.126	0.079	79.684	1.768
	379.998	83.647	2.27	30.455	4.459	25.256	0.08	79.588	1.769
	380.452	83.935	2.269	30.531	4.459	25.368	0.081	79.507	1.769
	380.906	84.215	2.27	30.595	4.455	25.485	0.081	79.416	1.769
	381.36	84.523	2.27	30.673	4.447	25.596	0.082	79.325	1.77
	381.814	84.814	2.271	30.722	4.443	25.721	0.082	79.249	1.771
	382.268	85.116	2.271	30.793	4.439	25.847	0.084	79.156	1.772
	382.722	85.417	2.271	30.854	4.436	25.967	0.088	79.082	1.771
	383.176	85.714	2.272	30.913	4.425	26.099	0.09	79.001	1.772
	383.63	86.018	2.272	30.947	4.415	26.206	0.092	78.91	1.772
	384.084	86.3	2.273	31.007	4.406	26.319	0.096	78.836	1.772
	384.538	86.615	2.273	31.065	4.399	26.443	0.099	78.776	1.774
	384.992	86.928	2.273	31.116	4.391	26.551	0.104	78.686	1.774
	385.446	87.233	2.274	31.156	4.38	26.674	0.11	78.613	1.775
	385.9	87.529	2.274	31.207	4.367	26.779	0.121	78.54	1.775
	386.354	87.836	2.275	31.246	4.368	26.891	0.121	78.472	1.776
	386.808	88.147	2.276	31.287	4.367	27.019	0.12	78.407	1.776
	387.262	88.449	2.276	31.327	4.366	27.136	0.12	78.342	1.778
	387.716	88.759	2.277	31.359	4.365	27.255	0.119	78.269	1.778
	388.17	89.063	2.277	31.39	4.365	27.362	0.119	78.206	1.779
	388.624	89.366	2.278	31.43	4.365	27.474	0.119	78.141	1.78
	389.078	89.66	2.278	31.463	4.364	27.602	0.118	78.092	1.781
	389.532	89.983	2.279	31.479	4.363	27.706	0.117	78.024	1.781
	389.986	90.278	2.28	31.502	4.363	27.818	0.117	77.966	1.783
	390.44	90.58	2.281	31.537	4.363	27.929	0.116	77.904	1.783
	390.894	90.878	2.281	31.572	4.363	28.034	0.114	77.855	1.784
	391.348	91.185	2.282	31.592	4.363	28.15	0.113	77.805	1.785
	391.802	91.494	2.283	31.62	4.363	28.268	0.11	77.753	1.786
	392.256	91.802	2.284	31.636	4.362	28.378	0.107	77.698	1.787
	392.71	92.103	2.285	31.635	4.364	28.489	0.082	77.632	1.788
	393.164	92.4	2.286	31.66	4.363	28.606	0.076	77.592	1.788
	393.618	92.688	2.287	31.683	4.363	28.731	0.086	77.546	1.789
	394.072	92.982	2.287	31.695	4.363	28.843	0.097	77.5	1.791
	394.526	93.277	2.289	31.715	4.363	28.953	0.105	77.456	1.793
	394.98	93.572	2.29	31.716	4.363	29.084	0.111	77.422	1.806
	395.434	93.87	2.291	31.726	4.346	29.198	0.119	77.364	1.813
	395.888	94.16	2.292	31.724	4.335	29.313	0.123	77.316	1.82
	396.342	94.443	2.292	31.742	4.327	29.415	0.129	77.279	1.825
	396.796	94.729	2.294	31.756	4.319	29.53	0.135	77.227	1.831
	397.25	95.004	2.295	31.75	4.314	29.633	0.141	77.195	1.836
	397.704	95.284	2.296	31.749	4.308	29.752	0.168	77.166	1.843
	398.158	95.575	2.297	31.77	4.301	29.884	0.194	77.103	1.851
	398.612	95.833	2.299	31.756	4.294	30.001	0.205	77.078	1.867
	399.066	96.106	2.3	31.755	4.289	30.108	0.227	77.034	1.868
	399.52	96.369	2.302	31.76	4.283	30.216	0.231	77.012	1.869
	399.974	96.648	2.303	31.743	4.276	30.335	0.236	76.965	1.87
	400.428	96.904	2.304	31.737	4.267	30.452	0.24	76.922	1.87
	400.882	97.174	2.305	31.733	4.257	30.571	0.245	76.883	1.872
	401.336	97.427	2.306	31.742	4.255	30.697	0.25	76.851	1.872
	401.79	97.679	2.307	31.724	4.254	30.818	0.255	76.808	1.873
	402.244	97.905	2.308	31.714	4.254	30.943	0.261	76.766	1.874
	402.698	98.174	2.308	31.711	4.253	31.06	0.268	76.735	1.875
	403.152	98.412	2.308	31.707	4.252	31.182	0.281	76.691	1.875
	403.606	98.651	2.31	31.69	4.251	31.306	0.289	76.643	1.877
	404.06	98.891	2.31	31.673	4.252	31.421	0.287	76.62	1.877
	404.514	99.114	2.311	31.64	4.251	31.539	0.285	76.575	1.878
	404.968	99.341	2.311	31.637	4.252	31.662	0.284	76.537	1.877
	405.422	99.574	2.312	31.628	4.252	31.783	0.283	76.511	1.878
	405.876	99.789	2.313	31.613	4.253	31.91	0.282	76.462	1.879
	406.33	100.01	2.314	31.588	4.253	32.03	0.28	76.414	1.879
	406.784	100.229	2.314	31.581	4.256	32.161	0.279	76.367	1.878
	407.238	100.424	2.314	31.566	4.256	32.292	0.279	76.313	1.879
	407.692	100.631	2.316	31.535	4.258	32.409	0.277	76.275	1.88
	408.146	100.829	2.317	31.504	4.26	32.546	0.276	76.22	1.879
	408.6	101.026	2.318	31.49	4.262	32.679	0.275	76.178	1.88
	409.054	101.204	2.318	31.465	4.265	32.795	0.274	76.116	1.881
	409.508	101.393	2.318	31.438	4.268	32.923	0.273	76.074	1.879
	409.962	101.581	2.319	31.412	4.274	33.041	0.271	76.03	1.88
	410.416	101.749	2.32	31.409	4.283	33.191	0.27	75.974	1.879
	410.87	101.932	2.321	31.365	4.294	33.326	0.268	75.921	1.879
	411.324	102.104	2.321	31.33	4.299	33.448	0.267	75.869	1.878
	411.778	102.265	2.321	31.31	4.302	33.587	0.265	75.795	1.879
	412.232	102.436	2.323	31.288	4.303	33.707	0.264	75.742	1.878
	412.686	102.578	2.323	31.256	4.303	33.851	0.262	75.659	1.877
	413.14	102.72	2.324	31.224	4.303	33.998	0.258	75.609	1.877
	413.594	102.865	2.324	31.189	4.303	34.123	0.253	75.532	1.876
	414.048	103.006	2.324	31.166	4.303	34.251	0.254	75.48	1.875
	414.502	103.156	2.325	31.139	4.301	34.384	0.254	75.408	1.874
	414.956	103.271	2.326	31.097	4.301	34.534	0.255	75.343	1.873
	415.41	103.4	2.326	31.068	4.299	34.67	0.256	75.26	1.873
	415.864	103.518	2.327	31.025	4.298	34.806	0.258	75.196	1.871
	416.318	103.637	2.327	31.001	4.296	34.949	0.258	75.117	1.87
	416.772	103.75	2.328	30.959	4.295	35.091	0.259	75.047	1.869
	417.226	103.871	2.328	30.922	4.294	35.223	0.26	74.954	1.868
	417.68	103.967	2.329	30.878	4.293	35.354	0.261	74.883	1.867
	418.134	104.054	2.329	30.842	4.292	35.493	0.261	74.796	1.865
	418.588	104.16	2.329	30.82	4.29	35.627	0.262	74.704	1.864
	419.042	104.244	2.33	30.786	4.289	35.773	0.262	74.614	1.862
	419.496	104.335	2.33	30.747	4.287	35.918	0.264	74.542	1.861
	419.95	104.406	2.332	30.692	4.283	36.066	0.264	74.437	1.86
	420.404	104.487	2.332	30.663	4.279	36.201	0.265	74.348	1.858
	420.858	104.546	2.333	30.613	4.274	36.34	0.266	74.263	1.857
	421.312	104.625	2.333	30.568	4.265	36.484	0.266	74.159	1.856
	421.766	104.681	2.334	30.539	4.265	36.622	0.267	74.062	1.854
	422.22	104.75	2.334	30.489	4.265	36.765	0.268	73.965	1.853
	422.674	104.798	2.334	30.447	4.265	36.909	0.269	73.863	1.852
	423.128	104.854	2.335	30.408	4.264	37.047	0.27	73.768	1.856
	423.582	104.893	2.336	30.367	4.263	37.203	0.27	73.661	1.865
	424.036	104.936	2.336	30.314	4.263	37.33	0.272	73.56	1.872
	424.49	104.951	2.337	30.277	4.263	37.464	0.272	73.44	1.88
	424.944	105.005	2.337	30.222	4.261	37.611	0.274	73.342	1.886
	425.398	105.03	2.338	30.197	4.26	37.756	0.274	73.235	1.887
	425.852	105.048	2.338	30.155	4.26	37.885	0.275	73.133	1.884
	426.306	105.081	2.339	30.1	4.258	38.039	0.276	73.02	1.884
	426.76	105.108	2.339	30.048	4.258	38.18	0.277	72.898	1.882
	427.214	105.12	2.34	29.992	4.256	38.322	0.278	72.788	1.882
	427.668	105.138	2.34	29.964	4.254	38.459	0.278	72.663	1.881
	428.122	105.129	2.341	29.91	4.252	38.604	0.279	72.56	1.88
	428.576	105.13	2.342	29.854	4.25	38.749	0.28	72.444	1.879
	429.03	105.136	2.343	29.81	4.248	38.876	0.28	72.322	1.879
	429.484	105.138	2.343	29.757	4.247	39.024	0.281	72.211	1.878
	429.938	105.141	2.343	29.713	4.245	39.168	0.282	72.092	1.876
	430.392	105.136	2.343	29.667	4.243	39.296	0.282	71.977	1.877
	430.846	105.099	2.344	29.618	4.239	39.426	0.283	71.851	1.875
	431.3	105.078	2.345	29.572	4.237	39.568	0.284	71.737	1.875
	431.754	105.065	2.345	29.526	4.234	39.713	0.284	71.612	1.874
	432.208	105.044	2.345	29.468	4.232	39.839	0.286	71.498	1.874
	432.662	105.031	2.346	29.431	4.229	39.985	0.285	71.371	1.874
	433.116	104.993	2.346	29.358	4.226	40.115	0.286	71.255	1.872
	433.57	104.976	2.347	29.316	4.223	40.253	0.286	71.145	1.873
	434.024	104.909	2.348	29.258	4.22	40.385	0.287	71.02	1.872
	434.478	104.887	2.348	29.179	4.216	40.528	0.288	70.893	1.872
	434.932	104.848	2.349	29.139	4.213	40.657	0.289	70.773	1.872
	435.386	104.806	2.349	29.116	4.208	40.783	0.289	70.649	1.872
	435.84	104.767	2.35	29.076	4.205	40.938	0.29	70.55	1.872
	436.294	104.734	2.351	29.019	4.201	41.052	0.291	70.431	1.872
	436.748	104.681	2.351	28.96	4.197	41.18	0.291	70.313	1.873
	437.202	104.62	2.352	28.914	4.194	41.317	0.291	70.196	1.873
	437.656	104.578	2.353	28.852	4.189	41.45	0.291	70.073	1.875
	438.11	104.526	2.353	28.794	4.185	41.574	0.292	69.969	1.877
	438.564	104.473	2.353	28.731	4.18	41.688	0.292	69.85	1.879
	439.018	104.403	2.354	28.678	4.176	41.851	0.293	69.739	1.884
	439.472	104.356	2.355	28.644	4.171	41.95	0.293	69.642	1.896
	439.926	104.29	2.355	28.592	4.167	42.071	0.294	69.521	1.894
	440.38	104.217	2.355	28.549	4.163	42.197	0.306	69.417	1.893
	440.834	104.156	2.356	28.494	4.159	42.341	0.313	69.311	1.891
	441.288	104.097	2.357	28.443	4.155	42.448	0.319	69.211	1.89
	441.742	104.024	2.357	28.394	4.151	42.577	0.323	69.11	1.888
	442.196	103.948	2.357	28.322	4.147	42.71	0.328	69.012	1.887
	442.65	103.872	2.358	28.264	4.142	42.824	0.33	68.91	1.885
	443.104	103.805	2.359	28.229	4.14	42.947	0.334	68.81	1.883
	443.558	103.729	2.359	28.186	4.136	43.053	0.337	68.715	1.883
	444.012	103.647	2.36	28.151	4.122	43.182	0.339	68.63	1.881
	444.466	103.565	2.36	28.093	4.111	43.295	0.342	68.527	1.879
	444.92	103.487	2.36	28.032	4.102	43.409	0.345	68.442	1.878
	445.374	103.413	2.361	27.979	4.096	43.537	0.347	68.354	1.878
	445.828	103.322	2.361	27.92	4.088	43.64	0.349	68.285	1.875
	446.282	103.246	2.362	27.87	4.082	43.77	0.352	68.202	1.875
	446.736	103.172	2.363	27.825	4.074	43.868	0.353	68.119	1.873
	447.19	103.077	2.363	27.782	4.068	43.98	0.355	68.049	1.872
	447.644	102.976	2.364	27.744	4.063	44.107	0.357	67.988	1.872
	448.098	102.908	2.365	27.694	4.056	44.218	0.359	67.915	1.869
	448.552	102.822	2.365	27.653	4.05	44.326	0.367	67.843	1.869
	449.006	102.734	2.365	27.602	4.044	44.44	0.374	67.768	1.868
	449.46	102.637	2.366	27.555	4.04	44.552	0.379	67.741	1.867
	449.914	102.558	2.366	27.513	4.035	44.663	0.385	67.683	1.866
	450.368	102.463	2.367	27.458	4.029	44.766	0.388	67.632	1.865
	450.822	102.367	2.368	27.416	4.025	44.863	0.392	67.574	1.865
	451.276	102.267	2.367	27.389	4.02	44.981	0.395	67.527	1.863
	451.73	102.188	2.368	27.354	4.015	45.073	0.398	67.492	1.863
	452.184	102.08	2.368	27.309	4.01	45.194	0.401	67.464	1.863
	452.638	101.982	2.369	27.262	4.005	45.3	0.404	67.422	1.862
	453.092	101.893	2.369	27.213	4.001	45.403	0.407	67.382	1.862
	453.546	101.792	2.37	27.157	3.996	45.493	0.408	67.363	1.862
	454	101.698	2.37	27.123	3.991	45.591	0.411	67.343	1.862
	454.454	101.604	2.371	27.087	3.986	45.692	0.413	67.331	1.861
	454.908	101.507	2.371	27.068	3.982	45.786	0.421	67.311	1.861
	455.362	101.401	2.371	27.028	3.977	45.875	0.428	67.29	1.862
	455.816	101.315	2.372	27.001	3.972	45.985	0.432	67.307	1.862
	456.27	101.23	2.372	26.971	3.967	46.068	0.436	67.301	1.862
	456.724	101.101	2.372	26.93	3.963	46.184	0.441	67.29	1.863
	457.178	101.017	2.373	26.896	3.957	46.273	0.443	67.309	1.867
	457.632	100.91	2.373	26.866	3.953	46.374	0.446	67.309	1.866
	458.086	100.82	2.373	26.859	3.948	46.451	0.45	67.335	1.866
	458.54	100.704	2.373	26.84	3.943	46.555	0.452	67.352	1.866
	458.994	100.614	2.374	26.8	3.939	46.65	0.456	67.374	1.866
	459.448	100.514	2.375	26.773	3.934	46.743	0.458	67.4	1.866
	459.902	100.418	2.375	26.757	3.93	46.839	0.462	67.429	1.866
	460.356	100.314	2.375	26.741	3.927	46.923	0.464	67.471	1.866
	460.81	100.22	2.376	26.734	3.922	47.001	0.466	67.523	1.866
	461.264	100.099	2.376	26.707	3.919	47.093	0.468	67.562	1.866
	461.718	100.003	2.377	26.712	3.914	47.176	0.47	67.61	1.867
	462.172	99.897	2.377	26.701	3.91	47.263	0.471	67.676	1.866
	462.626	99.8	2.378	26.671	3.907	47.332	0.474	67.728	1.867
	463.08	99.72	2.379	26.67	3.902	47.425	0.477	67.803	1.867
	463.534	99.616	2.38	26.649	3.898	47.511	0.478	67.873	1.867
	463.988	99.505	2.381	26.646	3.895	47.589	0.479	67.948	1.867
	464.442	99.407	2.383	26.646	3.89	47.665	0.482	68.021	1.867
	464.896	99.311	2.384	26.644	3.886	47.741	0.483	68.112	1.868
	465.35	99.191	2.386	26.63	3.881	47.833	0.485	68.199	1.868
	465.804	99.096	2.391	26.641	3.877	47.911	0.487	68.313	1.869
	466.258	98.991	2.42	26.65	3.872	47.982	0.489	68.399	1.869
	466.712	98.906	2.424	26.652	3.868	48.059	0.491	68.516	1.869
	467.166	98.804	2.427	26.666	3.863	48.137	0.492	68.626	1.87
	467.62	98.695	2.43	26.664	3.859	48.214	0.494	68.731	1.871
	468.074	98.613	2.431	26.684	3.854	48.28	0.495	68.85	1.872
	468.528	98.519	2.432	26.703	3.848	48.356	0.497	68.987	1.873
	468.982	98.409	2.432	26.72	3.843	48.421	0.498	69.118	1.873
	469.436	98.309	2.433	26.744	3.836	48.516	0.499	69.241	1.874
	469.89	98.22	2.433	26.756	3.829	48.569	0.501	69.388	1.875
	470.344	98.115	2.433	26.803	3.819	48.622	0.502	69.534	1.875
	470.798	98.037	2.433	26.826	3.806	48.698	0.504	69.685	1.877
	471.252	97.94	2.433	26.843	3.804	48.775	0.505	69.832	1.892
	471.706	97.842	2.433	26.885	3.803	48.838	0.507	69.993	1.899
	472.16	97.747	2.433	26.912	3.802	48.907	0.509	70.163	1.906
	472.614	97.665	2.433	26.945	3.8	48.953	0.511	70.323	1.912
	473.068	97.558	2.432	26.992	3.799	49.006	0.512	70.507	1.918
	473.522	97.476	2.432	27.063	3.796	49.086	0.514	70.689	1.924
	473.976	97.384	2.431	27.11	3.795	49.147	0.515	70.87	1.929
	474.43	97.283	2.43	27.158	3.793	49.193	0.517	71.053	1.935
	474.884	97.198	2.43	27.197	3.792	49.252	0.519	71.248	1.94
	475.338	97.11	2.429	27.262	3.79	49.296	0.52	71.445	1.947
	475.792	97.028	2.428	27.331	3.788	49.366	0.523	71.657	1.956
	476.246	96.928	2.428	27.394	3.786	49.415	0.524	71.857	1.968
	476.7	96.853	2.427	27.449	3.784	49.477	0.526	72.067	1.97
	477.154	96.779	2.426	27.522	3.782	49.518	0.528	72.295	1.971
	477.608	96.705	2.424	27.592	3.779	49.572	0.53	72.509	1.973
	478.062	96.616	2.423	27.672	3.777	49.606	0.533	72.733	1.975
	478.516	96.538	2.422	27.74	3.774	49.662	0.537	72.966	1.977
	478.97	96.466	2.42	27.838	3.772	49.706	0.542	73.196	1.979
	479.424	96.385	2.419	27.913	3.737	49.744	0.549	73.433	1.981
	479.878	96.312	2.418	27.99	3.714	49.783	0.556	73.685	1.983
	480.332	96.231	2.417	28.086	3.683	49.834	0.561	73.922	1.986
	480.786	96.165	2.4	28.166	3.678	49.866	0.564	74.167	1.987
	481.24	96.1	2.388	28.271	3.674	49.913	0.567	74.43	1.989
	481.694	96.031	2.379	28.372	3.671	49.947	0.57	74.7	1.991
	482.148	95.963	2.37	28.465	3.667	49.996	0.573	74.961	1.993
	482.602	95.903	2.359	28.573	3.665	50.026	0.576	75.221	1.996
	483.056	95.824	2.342	28.686	3.662	50.054	0.577	75.492	1.999
	483.51	95.759	2.34	28.798	3.66	50.101	0.58	75.773	2.011
	483.964	95.708	2.339	28.907	3.657	50.115	0.582	76.05	2.027
	484.418	95.643	2.338	29.028	3.655	50.149	0.585	76.327	2.037
	484.872	95.604	2.337	29.142	3.647	50.188	0.588	76.616	2.048
	485.326	95.555	2.336	29.262	3.636	50.213	0.59	76.906	2.056
	485.78	95.488	2.335	29.387	3.631	50.232	0.592	77.182	2.065
	486.234	95.437	2.335	29.516	3.625	50.26	0.595	77.48	2.074
	486.688	95.381	2.333	29.658	3.62	50.289	0.599	77.791	2.084
	487.142	95.342	2.333	29.789	3.616	50.297	0.603	78.09	2.096
	487.596	95.303	2.332	29.919	3.611	50.326	0.61	78.407	2.118
	488.05	95.257	2.333	30.07	3.608	50.36	0.613	78.703	2.121
	488.504	95.213	2.332	30.211	3.603	50.363	0.613	79.023	2.124
	488.958	95.161	2.333	30.356	3.601	50.373	0.614	79.318	2.133
	489.412	95.12	2.333	30.519	3.597	50.4	0.613	79.636	2.143
	489.866	95.088	2.333	30.641	3.595	50.418	0.614	79.953	2.15
	490.32	95.072	2.333	30.819	3.592	50.441	0.613	80.275	2.156
	490.774	95.042	2.332	30.978	3.589	50.43	0.614	80.601	2.162
	491.228	95.007	2.329	31.116	3.587	50.448	0.614	80.924	2.168
	491.682	94.99	2.328	31.294	3.584	50.452	0.613	81.247	2.174
	492.136	94.955	2.327	31.461	3.582	50.476	0.613	81.581	2.18
	492.59	94.918	2.325	31.626	3.58	50.482	0.612	81.902	2.187
	493.044	94.893	2.324	31.781	3.578	50.485	0.612	82.255	2.193
	493.498	94.874	2.323	31.958	3.576	50.495	0.613	82.569	2.202
	493.952	94.846	2.322	32.144	3.575	50.489	0.611	82.92	2.211
	494.406	94.841	2.321	32.298	3.573	50.495	0.611	83.249	2.223
	494.86	94.834	2.32	32.493	3.571	50.493	0.611	83.587	2.238
	495.314	94.804	2.318	32.663	3.571	50.499	0.611	83.928	2.24
	495.768	94.794	2.317	32.833	3.569	50.509	0.611	84.26	2.242
	496.222	94.791	2.316	33.024	3.568	50.502	0.61	84.608	2.245
	496.676	94.769	2.314	33.196	3.567	50.493	0.61	84.944	2.248
	497.13	94.786	2.313	33.374	3.565	50.5	0.61	85.305	2.25
	497.584	94.772	2.311	33.568	3.564	50.492	0.609	85.625	2.252
	498.038	94.747	2.31	33.768	3.564	50.474	0.61	85.988	2.255
	498.492	94.752	2.309	33.963	3.562	50.471	0.61	86.336	2.257
	498.946	94.744	2.307	34.137	3.561	50.473	0.61	86.657	2.26
	499.4	94.745	2.306	34.337	3.561	50.479	0.609	87.023	2.262
	499.854	94.754	2.305	34.537	3.56	50.452	0.61	87.363	2.265
	500.308	94.748	2.304	34.722	3.559	50.447	0.609	87.714	2.268
	500.762	94.77	2.302	34.914	3.559	50.445	0.61	88.048	2.27
	501.216	94.776	2.301	35.118	3.558	50.435	0.609	88.4	2.286
	501.67	94.765	2.298	35.316	3.558	50.405	0.61	88.746	2.297
	502.124	94.774	2.298	35.521	3.557	50.399	0.61	89.075	2.305
	502.578	94.783	2.296	35.71	3.556	50.384	0.609	89.42	2.314
	503.032	94.801	2.294	35.924	3.556	50.383	0.61	89.769	2.321
	503.486	94.811	2.293	36.121	3.555	50.353	0.61	90.117	2.33
	503.94	94.808	2.291	36.316	3.555	50.349	0.61	90.454	2.338
	504.394	94.827	2.289	36.529	3.555	50.334	0.61	90.8	2.346
	504.848	94.842	2.288	36.722	3.554	50.305	0.61	91.13	2.356
	505.302	94.852	2.286	36.92	3.554	50.291	0.61	91.472	2.366
	505.756	94.855	2.285	37.122	3.554	50.267	0.611	91.805	2.376
	506.21	94.871	2.282	37.341	3.554	50.255	0.61	92.154	2.381
	506.664	94.886	2.281	37.541	3.554	50.243	0.611	92.487	2.385
	507.118	94.896	2.28	37.722	3.553	50.248	0.611	92.821	2.39
	507.572	94.916	2.279	37.936	3.553	50.206	0.611	93.149	2.394
	508.026	94.924	2.279	38.133	3.553	50.185	0.611	93.481	2.398
	508.48	94.946	2.278	38.329	3.553	50.164	0.613	93.802	2.403
	508.934	94.958	2.277	38.549	3.553	50.147	0.612	94.133	2.407
	509.388	94.97	2.276	38.744	3.553	50.122	0.612	94.454	2.39
	509.842	94.976	2.275	38.929	3.553	50.097	0.613	94.779	2.396
	510.296	94.991	2.274	39.152	3.553	50.08	0.614	95.096	2.406
	510.75	95.004	2.273	39.338	3.552	50.067	0.614	95.418	2.42
	511.204	95.009	2.273	39.543	3.553	50.049	0.615	95.731	2.425
	511.658	95.023	2.272	39.747	3.553	50.001	0.616	96.049	2.432
	512.112	95.042	2.271	39.939	3.553	49.991	0.617	96.357	2.441
	512.566	95.034	2.27	40.122	3.553	49.967	0.618	96.681	2.451
	513.02	95.059	2.269	40.332	3.553	49.948	0.618	96.988	2.458
	513.474	95.055	2.268	40.516	3.553	49.941	0.619	97.295	2.463
	513.928	95.068	2.267	40.715	3.552	49.911	0.621	97.59	2.468
	514.382	95.073	2.266	40.926	3.552	49.882	0.622	97.889	2.471
	514.836	95.081	2.265	41.086	3.552	49.854	0.624	98.185	2.475
	515.29	95.079	2.264	41.29	3.553	49.825	0.624	98.479	2.477
	515.744	95.072	2.263	41.478	3.553	49.813	0.625	98.777	2.481
	516.198	95.074	2.262	41.647	3.553	49.798	0.626	99.061	2.483
	516.652	95.076	2.261	41.845	3.552	49.78	0.626	99.363	2.485
	517.106	95.065	2.26	42.024	3.552	49.747	0.627	99.634	2.487
	517.56	95.069	2.259	42.204	3.553	49.727	0.628	99.921	2.489
	518.014	95.069	2.259	42.382	3.552	49.705	0.629	100.207	2.491
	518.468	95.057	2.257	42.59	3.552	49.684	0.629	100.479	2.492
	518.922	95.035	2.256	42.707	3.551	49.665	0.629	100.757	2.494
	519.376	95.037	2.255	42.916	3.552	49.643	0.629	101.026	2.496
	519.83	95.029	2.254	43.125	3.553	49.608	0.629	101.287	2.498
	520.284	95.005	2.252	43.256	3.552	49.571	0.628	101.553	2.499
	520.738	94.979	2.251	43.427	3.552	49.554	0.627	101.826	2.5
	521.192	94.968	2.25	43.614	3.552	49.533	0.626	102.063	2.502
	521.646	94.965	2.249	43.756	3.552	49.519	0.623	102.327	2.503
	522.1	94.936	2.248	43.94	3.553	49.501	0.617	102.588	2.504
	522.554	94.923	2.246	44.104	3.553	49.474	0.618	102.832	2.505
	523.008	94.879	2.244	44.249	3.553	49.462	0.621	103.089	2.507
	523.462	94.863	2.244	44.417	3.552	49.42	0.622	103.328	2.507
	523.916	94.831	2.242	44.57	3.552	49.4	0.622	103.571	2.508
	524.37	94.788	2.241	44.735	3.552	49.384	0.624	103.803	2.509
	524.824	94.756	2.239	44.895	3.552	49.368	0.626	104.035	2.511
	525.278	94.725	2.237	45.024	3.552	49.336	0.627	104.271	2.512
	525.732	94.692	2.235	45.185	3.552	49.31	0.629	104.503	2.512
	526.186	94.66	2.233	45.336	3.551	49.283	0.63	104.731	2.514
	526.64	94.612	2.23	45.459	3.551	49.273	0.63	104.948	2.514
	527.094	94.576	2.228	45.614	3.552	49.248	0.632	105.174	2.516
	527.548	94.533	2.225	45.769	3.552	49.235	0.634	105.387	2.516
	528.002	94.483	2.223	45.888	3.551	49.197	0.635	105.619	2.517
	528.456	94.446	2.219	46.053	3.552	49.163	0.637	105.826	2.518
	528.91	94.393	2.215	46.18	3.553	49.157	0.638	106.032	2.519
	529.364	94.333	2.211	46.293	3.553	49.136	0.638	106.235	2.519
	529.818	94.29	2.207	46.432	3.553	49.094	0.64	106.442	2.52
	530.272	94.232	2.203	46.574	3.554	49.074	0.642	106.636	2.521
	530.726	94.188	2.2	46.698	3.555	49.064	0.643	106.844	2.522
	531.18	94.144	2.197	46.84	3.555	49.044	0.644	107.028	2.522
	531.634	94.082	2.195	46.957	3.555	49.009	0.646	107.229	2.523
	532.088	94.018	2.193	47.068	3.556	48.99	0.648	107.409	2.524
	532.542	93.962	2.189	47.186	3.557	48.978	0.649	107.599	2.524
	532.996	93.907	2.188	47.319	3.551	48.942	0.651	107.776	2.524
	533.45	93.854	2.186	47.46	3.543	48.919	0.653	107.962	2.525
	533.904	93.792	2.183	47.555	3.539	48.9	0.655	108.138	2.526
	534.358	93.733	2.182	47.676	3.533	48.868	0.656	108.313	2.527
	534.812	93.675	2.18	47.765	3.53	48.842	0.659	108.482	2.527
	535.266	93.618	2.179	47.894	3.529	48.817	0.66	108.649	2.528
	535.72	93.569	2.177	48.003	3.518	48.802	0.663	108.827	2.528
	536.174	93.501	2.175	48.113	3.506	48.775	0.665	108.988	2.529
	536.628	93.439	2.173	48.22	3.505	48.724	0.667	109.148	2.529
	537.082	93.364	2.172	48.316	3.504	48.694	0.669	109.305	2.53
	537.536	93.305	2.17	48.434	3.504	48.674	0.671	109.461	2.53
	537.99	93.257	2.169	48.535	3.503	48.659	0.672	109.614	2.531
	538.444	93.183	2.167	48.64	3.502	48.61	0.675	109.772	2.531
	538.898	93.136	2.166	48.744	3.502	48.581	0.676	109.918	2.532
	539.352	93.079	2.164	48.829	3.502	48.571	0.679	110.075	2.532
	539.806	93.03	2.163	48.932	3.501	48.528	0.681	110.221	2.533
	540.26	92.967	2.16	49.028	3.5	48.495	0.683	110.357	2.532
	540.714	92.914	2.151	49.135	3.5	48.452	0.684	110.496	2.533
	541.168	92.855	2.137	49.235	3.499	48.436	0.687	110.646	2.533
	541.622	92.806	2.129	49.313	3.499	48.383	0.691	110.776	2.534
	542.076	92.752	2.12	49.395	3.498	48.354	0.705	110.907	2.533
	542.53	92.697	2.113	49.489	3.497	48.319	0.714	111.026	2.534
	542.984	92.646	2.099	49.569	3.487	48.301	0.721	111.163	2.534
	543.438	92.607	2.087	49.682	3.485	48.25	0.729	111.301	2.534
	543.892	92.551	2.076	49.765	3.484	48.22	0.734	111.413	2.534
	544.346	92.516	2.067	49.845	3.482	48.18	0.742	111.543	2.535
	544.8	92.473	2.058	49.922	3.482	48.127	0.747	111.666	2.535
	545.254	92.432	2.049	50	3.481	48.096	0.754	111.785	2.535
	545.708	92.396	2.04	50.096	3.479	48.036	0.762	111.898	2.535
	546.162	92.371	2.031	50.174	3.478	48	0.773	112.019	2.535
	546.616	92.333	2.022	50.268	3.477	47.964	0.782	112.111	2.536
	547.07	92.314	2.012	50.334	3.477	47.91	0.785	112.241	2.535
	547.524	92.288	2.001	50.412	3.475	47.853	0.787	112.366	2.536
	547.978	92.253	1.987	50.497	3.475	47.804	0.79	112.471	2.536
	548.432	92.234	1.982	50.557	3.473	47.753	0.792	112.573	2.536
	548.886	92.201	1.976	50.653	3.473	47.724	0.795	112.671	2.536
	549.34	92.186	1.97	50.719	3.472	47.677	0.797	112.783	2.536
	549.794	92.191	1.964	50.788	3.471	47.634	0.799	112.885	2.536
	550.248	92.183	1.959	50.865	3.47	47.581	0.8	112.978	2.536
	550.702	92.173	1.952	50.942	3.47	47.528	0.803	113.079	2.537
	551.156	92.151	1.946	51.015	3.469	47.467	0.805	113.178	2.536
	551.61	92.162	1.939	51.082	3.468	47.422	0.808	113.269	2.537
	552.064	92.168	1.932	51.135	3.468	47.372	0.811	113.371	2.536
	552.518	92.16	1.911	51.221	3.466	47.31	0.812	113.465	2.537
	552.972	92.183	1.886	51.288	3.466	47.246	0.814	113.575	2.536
	553.426	92.197	1.87	51.358	3.465	47.185	0.815	113.651	2.537
	553.88	92.215	1.86	51.412	3.464	47.132	0.818	113.756	2.537
	554.334	92.24	1.85	51.494	3.464	47.072	0.82	113.829	2.537
	554.788	92.263	1.838	51.547	3.462	47.006	0.822	113.928	2.537
	555.242	92.298	1.805	51.606	3.462	46.951	0.824	114.011	2.537
	555.696	92.315	1.792	51.666	3.462	46.873	0.827	114.095	2.537
	556.15	92.346	1.781	51.738	3.461	46.813	0.829	114.184	2.537
	556.604	92.393	1.768	51.791	3.459	46.76	0.83	114.264	2.537
	557.058	92.434	1.756	51.837	3.459	46.68	0.833	114.354	2.537
	557.512	92.467	1.754	51.896	3.459	46.612	0.836	114.432	2.537
	557.966	92.522	1.75	51.952	3.458	46.554	0.838	114.499	2.538
	558.42	92.574	1.748	52.01	3.458	46.485	0.839	114.595	2.538
	558.874	92.64	1.745	52.056	3.456	46.413	0.841	114.669	2.538
	559.328	92.691	1.743	52.103	3.456	46.348	0.843	114.745	2.537
	559.782	92.758	1.741	52.14	3.455	46.268	0.845	114.831	2.538
	560.236	92.827	1.739	52.202	3.455	46.205	0.848	114.908	2.538
	560.69	92.888	1.736	52.235	3.463	46.137	0.849	114.995	2.538
	561.144	92.956	1.733	52.261	3.469	46.061	0.851	115.056	2.538
	561.598	93.038	1.731	52.316	3.473	45.991	0.853	115.136	2.539
	562.052	93.122	1.729	52.364	3.477	45.916	0.855	115.213	2.539
	562.506	93.206	1.719	52.402	3.479	45.857	0.858	115.303	2.539
	562.96	93.294	1.713	52.444	3.481	45.773	0.86	115.368	2.539
	563.414	93.369	1.708	52.484	3.483	45.702	0.862	115.423	2.539
	563.868	93.46	1.703	52.518	3.484	45.626	0.864	115.515	2.539
	564.322	93.562	1.7	52.535	3.486	45.553	0.867	115.571	2.54
	564.776	93.66	1.696	52.537	3.488	45.48	0.868	115.648	2.54
	565.23	93.766	1.692	52.561	3.49	45.393	0.87	115.718	2.54
	565.684	93.864	1.688	52.588	3.491	45.31	0.872	115.796	2.54
	566.138	93.969	1.684	52.617	3.491	45.245	0.874	115.861	2.541
	566.592	94.078	1.681	52.624	3.493	45.162	0.876	115.932	2.54
	567.046	94.193	1.677	52.646	3.493	45.09	0.877	115.994	2.541
	567.5	94.303	1.672	52.662	3.495	45.021	0.88	116.061	2.542
	567.954	94.419	1.663	52.681	3.495	44.951	0.882	116.13	2.542
	568.408	94.545	1.651	52.684	3.497	44.858	0.883	116.202	2.542
	568.862	94.674	1.641	52.682	3.497	44.796	0.885	116.266	2.543
	569.316	94.764	1.629	52.69	3.497	44.735	0.887	116.324	2.544
	569.77	94.908	1.624	52.679	3.499	44.644	0.889	116.415	2.544
	570.224	95.028	1.617	52.682	3.5	44.557	0.891	116.47	2.544
	570.678	95.153	1.61	52.669	3.5	44.472	0.892	116.522	2.544
	571.132	95.27	1.603	52.672	3.502	44.411	0.894	116.592	2.545
	571.586	95.411	1.592	52.658	3.501	44.332	0.895	116.648	2.545
	572.04	95.535	1.591	52.631	3.502	44.257	0.899	116.724	2.546
	572.494	95.673	1.589	52.618	3.503	44.181	0.899	116.768	2.546
	572.948	95.799	1.588	52.593	3.503	44.12	0.901	116.825	2.547
	573.402	95.95	1.586	52.565	3.504	44.049	0.903	116.884	2.548
	573.856	96.062	1.585	52.526	3.504	43.973	0.905	116.946	2.548
	574.31	96.213	1.584	52.498	3.505	43.912	0.906	117.001	2.548
	574.764	96.348	1.583	52.459	3.504	43.842	0.908	117.06	2.548
	575.218	96.48	1.581	52.402	3.505	43.772	0.91	117.121	2.549
	575.672	96.617	1.58	52.364	3.506	43.698	0.912	117.17	2.55
	576.126	96.753	1.579	52.311	3.506	43.636	0.915	117.229	2.55
	576.58	96.891	1.578	52.256	3.506	43.557	0.918	117.281	2.551
	577.034	97.04	1.576	52.201	3.507	43.485	0.922	117.331	2.551
	577.488	97.158	1.576	52.142	3.507	43.415	0.928	117.375	2.552
	577.942	97.302	1.575	52.074	3.508	43.343	0.934	117.426	2.552
	578.396	97.438	1.574	52.012	3.507	43.292	0.933	117.481	2.553
	578.85	97.57	1.573	51.939	3.508	43.226	0.932	117.53	2.553
	579.304	97.717	1.572	51.872	3.508	43.158	0.931	117.564	2.554
	579.758	97.841	1.571	51.774	3.508	43.096	0.93	117.611	2.554
	580.212	97.971	1.571	51.695	3.508	43.048	0.928	117.649	2.555
	580.666	98.101	1.57	51.612	3.51	42.988	0.927	117.695	2.556
	581.12	98.236	1.569	51.512	3.51	42.916	0.926	117.75	2.556
	581.574	98.369	1.569	51.418	3.511	42.857	0.924	117.783	2.557
	582.028	98.506	1.569	51.311	3.511	42.822	0.923	117.817	2.558
	582.482	98.634	1.568	51.218	3.511	42.759	0.922	117.867	2.558
	582.936	98.757	1.567	51.113	3.51	42.697	0.92	117.909	2.559
	583.39	98.87	1.567	50.998	3.51	42.649	0.92	117.941	2.559
	583.844	98.999	1.567	50.889	3.522	42.606	0.92	117.971	2.56
	584.298	99.122	1.566	50.76	3.526	42.556	0.919	118.001	2.56
	584.752	99.244	1.566	50.629	3.529	42.502	0.918	118.031	2.561
	585.206	99.358	1.565	50.497	3.534	42.465	0.918	118.063	2.562
	585.66	99.483	1.548	50.375	3.535	42.423	0.916	118.103	2.562
	586.114	99.6	1.54	50.231	3.538	42.362	0.916	118.137	2.562
	586.568	99.711	1.533	50.1	3.541	42.319	0.916	118.158	2.563
	587.022	99.812	1.527	49.953	3.543	42.28	0.914	118.175	2.563
	587.476	99.91	1.522	49.805	3.546	42.233	0.913	118.197	2.564
	587.93	100.015	1.517	49.663	3.547	42.189	0.912	118.22	2.565
	588.384	100.129	1.512	49.497	3.55	42.154	0.911	118.237	2.565
	588.838	100.223	1.507	49.352	3.551	42.105	0.909	118.251	2.565
	589.292	100.317	1.502	49.191	3.554	42.07	0.909	118.273	2.566
	589.746	100.398	1.497	49.002	3.556	42.05	0.907	118.291	2.566
	590.2	100.497	1.493	48.841	3.558	42.016	0.906	118.317	2.566
	590.654	100.587	1.488	48.683	3.56	41.989	0.905	118.322	2.567
	591.108	100.659	1.483	48.51	3.562	41.955	0.903	118.341	2.568
	591.562	100.738	1.477	48.333	3.563	41.925	0.902	118.338	2.568
	592.016	100.811	1.471	48.156	3.567	41.889	0.9	118.351	2.568
	592.47	100.902	1.465	47.971	3.568	41.871	0.899	118.346	2.569
	592.924	100.955	1.458	47.787	3.569	41.849	0.898	118.37	2.569
	593.378	101.022	1.449	47.593	3.571	41.823	0.896	118.366	2.57
	593.832	101.096	1.435	47.409	3.573	41.799	0.894	118.379	2.571
	594.286	101.149	1.423	47.217	3.576	41.776	0.892	118.38	2.572
	594.74	101.216	1.423	47.021	3.578	41.753	0.89	118.372	2.572
	595.194	101.274	1.422	46.825	3.579	41.72	0.888	118.373	2.574
	595.648	101.317	1.422	46.615	3.58	41.71	0.887	118.377	2.575
	596.102	101.355	1.422	46.414	3.582	41.7	0.885	118.379	2.575
	596.556	101.398	1.421	46.204	3.585	41.683	0.883	118.375	2.576
	597.01	101.453	1.421	45.993	3.587	41.654	0.881	118.36	2.577
	597.464	101.481	1.42	45.794	3.589	41.648	0.879	118.367	2.577
	597.918	101.509	1.42	45.588	3.591	41.636	0.877	118.368	2.578
	598.372	101.547	1.419	45.38	3.594	41.621	0.875	118.348	2.578
	598.826	101.58	1.419	45.167	3.597	41.619	0.874	118.345	2.579
	599.28	101.587	1.418	44.95	3.598	41.598	0.871	118.328	2.58
	599.734	101.626	1.418	44.742	3.6	41.599	0.869	118.327	2.58
	600.188	101.631	1.418	44.529	3.602	41.56	0.868	118.326	2.581
	600.642	101.648	1.42	44.324	3.604	41.58	0.864	118.323	2.581
	601.096	101.648	1.429	44.097	3.607	41.575	0.862	118.296	2.583
	601.55	101.64	1.433	43.887	3.609	41.57	0.86	118.286	2.584
	602.004	101.667	1.437	43.671	3.613	41.545	0.857	118.284	2.586
	602.458	101.666	1.441	43.455	3.616	41.563	0.854	118.27	2.586
	602.912	101.631	1.451	43.229	3.618	41.57	0.852	118.259	2.588
	603.366	101.636	1.462	43.018	3.621	41.567	0.849	118.245	2.589
	603.82	101.626	1.47	42.814	3.624	41.568	0.846	118.228	2.59
	604.274	101.62	1.478	42.596	3.626	41.574	0.826	118.207	2.592
	604.728	101.599	1.485	42.376	3.63	41.564	0.814	118.213	2.593
	605.182	101.559	1.492	42.163	3.633	41.562	0.803	118.199	2.594
	605.636	101.53	1.498	41.964	3.638	41.59	0.791	118.191	2.595
	606.09	101.516	1.504	41.743	3.64	41.583	0.777	118.183	2.596
	606.544	101.477	1.51	41.528	3.647	41.592	0.774	118.161	2.596
	606.998	101.444	1.515	41.318	3.653	41.619	0.771	118.145	2.598
	607.452	101.411	1.522	41.109	3.663	41.628	0.768	118.151	2.599
	607.906	101.366	1.528	40.909	3.665	41.616	0.765	118.13	2.599
	608.36	101.301	1.533	40.701	3.665	41.617	0.762	118.12	2.612
	608.814	101.272	1.538	40.505	3.665	41.639	0.759	118.105	2.616
	609.268	101.207	1.544	40.308	3.666	41.653	0.756	118.102	2.621
	609.722	101.15	1.549	40.114	3.668	41.636	0.753	118.09	2.625
	610.176	101.116	1.555	39.921	3.669	41.681	0.75	118.089	2.629
	610.63	101.054	1.559	39.727	3.67	41.691	0.747	118.08	2.632
	611.084	101.004	1.551	39.533	3.671	41.692	0.745	118.077	2.635
	611.538	100.936	1.548	39.362	3.674	41.719	0.742	118.061	2.639
	611.992	100.871	1.547	39.169	3.674	41.736	0.739	118.055	2.642
	612.446	100.788	1.545	38.981	3.674	41.739	0.736	118.042	2.645
	612.9	100.714	1.545	38.809	3.674	41.761	0.733	118.054	2.649
	613.354	100.653	1.545	38.631	3.676	41.777	0.731	118.053	2.652
	613.808	100.584	1.545	38.469	3.675	41.799	0.728	118.056	2.656
	614.262	100.497	1.545	38.307	3.675	41.818	0.724	118.06	2.659
	614.716	100.426	1.545	38.135	3.676	41.843	0.72	118.048	2.661
	615.17	100.348	1.545	37.976	3.676	41.865	0.717	118.063	2.665
	615.624	100.262	1.545	37.818	3.676	41.882	0.713	118.056	2.667
	616.078	100.18	1.544	37.677	3.678	41.891	0.709	118.07	2.67
	616.532	100.095	1.543	37.525	3.678	41.931	0.703	118.076	2.673
	616.986	100.023	1.54	37.385	3.678	41.944	0.69	118.082	2.675
	617.44	99.925	1.528	37.248	3.678	41.969	0.681	118.094	2.677
	617.894	99.834	1.533	37.112	3.679	41.994	0.675	118.109	2.678
	618.348	99.751	1.538	36.975	3.68	42.023	0.67	118.102	2.68
	618.802	99.659	1.544	36.852	3.68	42.037	0.665	118.132	2.681
	619.256	99.565	1.55	36.731	3.68	42.072	0.658	118.141	2.682
	619.71	99.478	1.557	36.603	3.681	42.103	0.653	118.154	2.684
	620.164	99.384	1.569	36.49	3.682	42.132	0.649	118.177	2.686
	620.618	99.299	1.597	36.387	3.683	42.161	0.643	118.182	2.687
	621.072	99.199	1.608	36.283	3.683	42.203	0.631	118.22	2.687
	621.526	99.107	1.619	36.202	3.683	42.241	0.63	118.233	2.688
	621.98	99.009	1.632	36.098	3.683	42.262	0.629	118.254	2.689
	622.434	98.925	1.635	36.008	3.685	42.293	0.628	118.292	2.69
	622.888	98.819	1.637	35.925	3.685	42.319	0.628	118.299	2.691
	623.342	98.722	1.638	35.853	3.686	42.378	0.627	118.337	2.691
	623.796	98.641	1.642	35.791	3.686	42.4	0.626	118.37	2.691
	624.25	98.533	1.644	35.702	3.687	42.44	0.625	118.392	2.692
	624.704	98.444	1.647	35.643	3.688	42.468	0.624	118.429	2.692
	625.158	98.336	1.65	35.577	3.689	42.53	0.623	118.477	2.692
	625.612	98.257	1.652	35.533	3.689	42.569	0.622	118.511	2.692
	626.066	98.163	1.654	35.478	3.691	42.604	0.621	118.533	2.693
	626.52	98.083	1.657	35.423	3.692	42.633	0.62	118.583	2.693
	626.974	97.978	1.659	35.385	3.692	42.677	0.62	118.632	2.693
	627.428	97.879	1.662	35.365	3.692	42.715	0.618	118.661	2.694
	627.882	97.797	1.663	35.342	3.694	42.759	0.617	118.705	2.693
	628.336	97.712	1.665	35.305	3.694	42.793	0.616	118.743	2.694
	628.79	97.621	1.667	35.294	3.695	42.837	0.615	118.785	2.694
	629.244	97.533	1.669	35.294	3.696	42.885	0.615	118.846	2.693
	629.698	97.457	1.671	35.296	3.697	42.936	0.614	118.888	2.693
	630.152	97.351	1.673	35.27	3.699	43.001	0.614	118.94	2.693
	630.606	97.271	1.676	35.272	3.7	43.042	0.613	118.985	2.693
	631.06	97.187	1.678	35.287	3.701	43.106	0.613	119.033	2.692
	631.514	97.116	1.68	35.298	3.703	43.149	0.613	119.092	2.695
	631.968	97.025	1.681	35.318	3.704	43.195	0.623	119.145	2.697
	632.422	96.958	1.684	35.34	3.706	43.239	0.628	119.206	2.698
	632.876	96.88	1.686	35.349	3.709	43.306	0.633	119.261	2.699
	633.33	96.812	1.688	35.388	3.711	43.357	0.636	119.324	2.699
	633.784	96.736	1.69	35.429	3.712	43.409	0.639	119.386	2.7
	634.238	96.653	1.691	35.47	3.714	43.452	0.642	119.441	2.701
	634.692	96.597	1.693	35.532	3.717	43.534	0.644	119.493	2.7
	635.146	96.521	1.696	35.587	3.721	43.585	0.647	119.549	2.7
	635.6	96.455	1.696	35.622	3.724	43.653	0.649	119.626	2.701
	636.054	96.389	1.698	35.673	3.728	43.713	0.652	119.697	2.7
	636.508	96.323	1.7	35.736	3.732	43.772	0.655	119.749	2.7
	636.962	96.268	1.701	35.794	3.732	43.83	0.659	119.81	2.699
	637.416	96.207	1.703	35.874	3.734	43.885	0.669	119.88	2.699
	637.87	96.16	1.705	35.954	3.734	43.946	0.675	119.945	2.699
	638.324	96.087	1.707	36.044	3.734	44.033	0.681	120.018	2.697
	638.778	96.024	1.709	36.12	3.735	44.1	0.686	120.083	2.697
	639.232	95.983	1.71	36.191	3.735	44.147	0.691	120.15	2.697
	639.686	95.944	1.712	36.277	3.735	44.217	0.697	120.226	2.697
	640.14	95.888	1.713	36.37	3.735	44.279	0.702	120.293	2.695
	640.594	95.841	1.715	36.468	3.736	44.375	0.708	120.365	2.695
	641.048	95.795	1.717	36.564	3.736	44.441	0.713	120.444	2.694
	641.502	95.74	1.718	36.671	3.736	44.514	0.718	120.505	2.693
	641.956	95.709	1.72	36.782	3.736	44.585	0.723	120.57	2.692
	642.41	95.679	1.721	36.901	3.736	44.652	0.728	120.658	2.691
	642.864	95.648	1.724	37.012	3.737	44.737	0.734	120.729	2.69
	643.318	95.614	1.725	37.133	3.738	44.81	0.739	120.786	2.689
	643.772	95.586	1.726	37.238	3.738	44.88	0.744	120.869	2.688
	644.226	95.558	1.728	37.37	3.738	44.955	0.751	120.946	2.688
	644.68	95.522	1.729	37.486	3.738	45.042	0.756	121.022	2.687
	645.134	95.504	1.731	37.598	3.738	45.136	0.763	121.093	2.684
	645.588	95.475	1.732	37.733	3.74	45.199	0.77	121.164	2.684
	646.042	95.455	1.733	37.856	3.74	45.27	0.777	121.24	2.681
	646.496	95.437	1.734	37.995	3.74	45.361	0.785	121.317	2.679
	646.95	95.427	1.735	38.131	3.74	45.437	0.793	121.39	2.678
	647.404	95.406	1.738	38.263	3.74	45.51	0.803	121.473	2.676
	647.858	95.402	1.739	38.396	3.74	45.579	0.814	121.556	2.674
	648.312	95.396	1.74	38.528	3.741	45.667	0.831	121.617	2.669
	648.766	95.378	1.742	38.665	3.741	45.757	0.838	121.698	2.67
	649.22	95.37	1.743	38.819	3.741	45.85	0.845	121.768	2.668
	649.674	95.357	1.745	38.95	3.741	45.922	0.853	121.84	2.667
	650.128	95.365	1.746	39.105	3.741	46.019	0.863	121.925	2.667
	650.582	95.36	1.748	39.253	3.741	46.089	0.872	121.993	2.666
	651.036	95.36	1.749	39.394	3.741	46.18	0.875	122.057	2.664
	651.49	95.345	1.751	39.548	3.741	46.272	0.877	122.134	2.664
	651.944	95.355	1.752	39.699	3.741	46.355	0.879	122.206	2.663
	652.398	95.376	1.754	39.843	3.741	46.436	0.881	122.287	2.662
	652.852	95.387	1.755	39.994	3.741	46.51	0.884	122.35	2.662
	653.306	95.396	1.756	40.142	3.741	46.594	0.886	122.416	2.661
	653.76	95.404	1.758	40.285	3.742	46.67	0.888	122.487	2.661
	654.214	95.4	1.76	40.446	3.743	46.762	0.89	122.558	2.66
	654.668	95.417	1.76	40.588	3.743	46.858	0.892	122.637	2.659
	655.122	95.428	1.761	40.758	3.742	46.943	0.894	122.714	2.658
	655.576	95.449	1.763	40.912	3.743	47.018	0.896	122.761	2.658
	656.03	95.463	1.764	41.068	3.743	47.094	0.898	122.833	2.657
	656.484	95.482	1.766	41.211	3.742	47.196	0.9	122.916	2.657
	656.938	95.502	1.768	41.372	3.743	47.258	0.902	122.972	2.657
	657.392	95.516	1.77	41.516	3.743	47.34	0.904	123.041	2.657
	657.846	95.549	1.771	41.673	3.742	47.418	0.906	123.11	2.657
	658.3	95.575	1.772	41.816	3.743	47.514	0.907	123.169	2.657
	658.754	95.595	1.773	41.971	3.742	47.597	0.91	123.243	2.657
	659.208	95.614	1.775	42.115	3.741	47.661	0.911	123.304	2.657
	659.662	95.641	1.776	42.276	3.743	47.747	0.914	123.362	2.657
	660.116	95.678	1.778	42.427	3.742	47.83	0.916	123.415	2.658
	660.57	95.706	1.778	42.584	3.742	47.893	0.918	123.475	2.65
	661.024	95.739	1.78	42.736	3.743	47.973	0.92	123.534	2.641
	661.478	95.785	1.78	42.89	3.742	48.055	0.94	123.589	2.634
	661.932	95.807	1.782	43.044	3.742	48.135	0.95	123.658	2.629
	662.386	95.839	1.783	43.182	3.742	48.205	0.959	123.71	2.625
	662.84	95.868	1.785	43.322	3.741	48.273	0.967	123.762	2.622
	663.294	95.904	1.786	43.47	3.741	48.33	0.976	123.813	2.619
	663.748	95.941	1.787	43.604	3.741	48.405	0.982	123.862	2.616
	664.202	95.987	1.788	43.75	3.74	48.472	0.991	123.901	2.613
	664.656	96.02	1.789	43.889	3.741	48.545	1.009	123.957	2.611
	665.11	96.059	1.79	44.039	3.74	48.61	1.024	124.005	2.608
	665.564	96.106	1.791	44.179	3.74	48.686	1.04	124.036	2.606
	666.018	96.162	1.791	44.312	3.74	48.747	1.056	124.096	2.604
	666.472	96.179	1.792	44.465	3.738	48.812	1.071	124.121	2.601
	666.926	96.233	1.793	44.599	3.738	48.865	1.079	124.175	2.599
	667.38	96.281	1.793	44.719	3.738	48.927	1.088	124.222	2.596
	667.834	96.337	1.794	44.852	3.738	48.991	1.096	124.25	2.593
	668.288	96.368	1.795	44.989	3.738	49.046	1.103	124.284	2.586
	668.742	96.406	1.795	45.121	3.737	49.097	1.109	124.322	2.586
	669.196	96.457	1.796	45.251	3.737	49.149	1.116	124.353	2.587
	669.65	96.496	1.796	45.385	3.736	49.188	1.122	124.373	2.588
	670.104	96.559	1.797	45.504	3.736	49.254	1.127	124.409	2.588
	670.558	96.618	1.797	45.64	3.735	49.299	1.133	124.427	2.589
	671.012	96.66	1.798	45.773	3.735	49.341	1.138	124.463	2.59
	671.466	96.707	1.798	45.897	3.735	49.379	1.142	124.483	2.591
	671.92	96.755	1.789	46.02	3.736	49.414	1.147	124.501	2.591
	672.374	96.801	1.784	46.138	3.734	49.476	1.152	124.533	2.592
	672.828	96.858	1.78	46.26	3.734	49.518	1.156	124.525	2.594
	673.282	96.922	1.778	46.39	3.734	49.566	1.159	124.553	2.594
	673.736	96.989	1.775	46.507	3.734	49.593	1.164	124.565	2.595
	674.19	97.025	1.774	46.62	3.734	49.615	1.168	124.58	2.596
	674.644	97.082	1.773	46.739	3.733	49.654	1.171	124.565	2.597
	675.098	97.14	1.771	46.838	3.732	49.677	1.174	124.575	2.598
	675.552	97.184	1.77	46.954	3.733	49.712	1.177	124.592	2.6
	676.006	97.26	1.767	47.067	3.732	49.736	1.181	124.573	2.601
	676.46	97.313	1.766	47.179	3.732	49.766	1.183	124.569	2.602
	676.914	97.381	1.765	47.296	3.732	49.787	1.187	124.581	2.603
	677.368	97.445	1.764	47.396	3.732	49.821	1.19	124.553	2.604
	677.822	97.5	1.763	47.491	3.732	49.842	1.193	124.545	2.604
	678.276	97.58	1.762	47.606	3.732	49.868	1.197	124.536	2.606
	678.73	97.634	1.761	47.709	3.731	49.877	1.2	124.524	2.608
	679.184	97.693	1.759	47.81	3.73	49.891	1.203	124.496	2.609
	679.638	97.758	1.759	47.907	3.73	49.897	1.206	124.468	2.61
	680.092	97.827	1.759	48.006	3.733	49.913	1.209	124.452	2.612
	680.546	97.893	1.758	48.117	3.737	49.917	1.213	124.421	2.613
	681	97.955	1.757	48.211	3.739	49.927	1.216	124.406	2.614
	681.454	98.034	1.756	48.313	3.74	49.938	1.219	124.353	2.615
	681.908	98.086	1.755	48.402	3.743	49.937	1.224	124.321	2.617
	682.362	98.155	1.756	48.515	3.743	49.941	1.229	124.288	2.618
	682.816	98.235	1.755	48.604	3.744	49.947	1.234	124.227	2.619
	683.27	98.302	1.754	48.69	3.745	49.945	1.242	124.191	2.62
	683.724	98.388	1.754	48.79	3.745	49.936	1.249	124.146	2.622
	684.178	98.463	1.752	48.878	3.745	49.936	1.249	124.094	2.624
	684.632	98.542	1.753	48.964	3.745	49.94	1.25	124.036	2.624
	685.086	98.608	1.752	49.061	3.746	49.935	1.25	123.97	2.626
	685.54	98.693	1.751	49.148	3.745	49.931	1.25	123.915	2.627
	685.994	98.767	1.752	49.249	3.747	49.913	1.251	123.837	2.628
	686.448	98.832	1.752	49.339	3.745	49.903	1.251	123.767	2.63
	686.902	98.925	1.75	49.426	3.745	49.908	1.252	123.701	2.631
	687.356	98.996	1.751	49.523	3.746	49.902	1.253	123.599	2.633
	687.81	99.087	1.75	49.597	3.745	49.881	1.252	123.524	2.634
	688.264	99.177	1.75	49.709	3.745	49.863	1.253	123.444	2.635
	688.718	99.274	1.75	49.799	3.745	49.863	1.254	123.352	2.638
	689.172	99.355	1.75	49.876	3.744	49.854	1.255	123.276	2.64
	689.626	99.432	1.75	49.981	3.744	49.824	1.256	123.175	2.642
	690.08	99.523	1.749	50.056	3.743	49.809	1.257	123.08	2.643
	690.534	99.607	1.75	50.142	3.744	49.801	1.259	122.977	2.645
	690.988	99.691	1.749	50.233	3.743	49.772	1.261	122.863	2.646
	691.442	99.791	1.749	50.316	3.742	49.755	1.262	122.757	2.648
	691.896	99.881	1.749	50.406	3.743	49.732	1.265	122.643	2.65
	692.35	99.966	1.749	50.494	3.741	49.717	1.274	122.526	2.651
	692.804	100.079	1.749	50.567	3.741	49.684	1.273	122.405	2.656
	693.258	100.177	1.749	50.671	3.739	49.674	1.272	122.285	2.66
	693.712	100.287	1.749	50.753	3.738	49.654	1.271	122.143	2.662
	694.166	100.384	1.749	50.826	3.738	49.632	1.269	122.014	2.665
	694.62	100.484	1.749	50.934	3.737	49.603	1.268	121.883	2.668
	695.074	100.589	1.749	51.027	3.737	49.58	1.267	121.726	2.671
	695.528	100.691	1.749	51.113	3.736	49.551	1.266	121.587	2.672
	695.982	100.796	1.749	51.195	3.735	49.545	1.265	121.44	2.675
	696.436	100.904	1.749	51.289	3.734	49.516	1.264	121.282	2.677
	696.89	101.021	1.75	51.387	3.733	49.487	1.263	121.14	2.679
	697.344	101.126	1.75	51.468	3.732	49.462	1.262	120.977	2.68
	697.798	101.236	1.75	51.56	3.73	49.443	1.261	120.83	2.682
	698.252	101.358	1.751	51.653	3.729	49.429	1.26	120.635	2.684
	698.706	101.475	1.751	51.753	3.728	49.392	1.259	120.472	2.686
	699.16	101.605	1.751	51.831	3.727	49.38	1.258	120.297	2.687
	699.614	101.706	1.752	51.92	3.726	49.359	1.256	120.107	2.689
	700.068	101.829	1.752	52.021	3.725	49.34	1.256	119.952	2.689
	700.522	101.945	1.752	52.124	3.725	49.312	1.255	119.747	2.691
	700.976	102.07	1.753	52.217	3.724	49.292	1.254	119.546	2.691
	701.43	102.206	1.752	52.327	3.724	49.286	1.253	119.357	2.692
	701.884	102.334	1.754	52.417	3.723	49.261	1.252	119.181	2.693
	702.338	102.461	1.754	52.517	3.723	49.231	1.251	118.987	2.694
	702.792	102.59	1.755	52.616	3.724	49.212	1.25	118.732	2.694
	703.246	102.724	1.755	52.713	3.723	49.216	1.249	118.557	2.695
	703.7	102.859	1.757	52.818	3.723	49.193	1.248	118.364	2.695
	704.154	102.997	1.757	52.907	3.724	49.183	1.254	118.151	2.695
	704.608	103.141	1.758	53.011	3.723	49.174	1.256	117.929	2.695
	705.062	103.284	1.759	53.106	3.725	49.155	1.258	117.705	2.695
	705.516	103.418	1.759	53.215	3.724	49.147	1.259	117.464	2.696
	705.97	103.56	1.761	53.326	3.725	49.146	1.26	117.254	2.695
	706.424	103.715	1.762	53.421	3.725	49.151	1.261	117	2.693
	706.878	103.868	1.764	53.527	3.727	49.146	1.261	116.784	2.691
	707.332	104.017	1.766	53.642	3.727	49.127	1.262	116.553	2.689
	707.786	104.177	1.769	53.75	3.728	49.122	1.262	116.319	2.69
	708.24	104.319	1.774	53.856	3.729	49.125	1.262	116.069	2.69
	708.694	104.478	1.779	53.97	3.73	49.118	1.263	115.819	2.691
	709.148	104.637	1.788	54.072	3.731	49.11	1.263	115.579	2.691
	709.602	104.8	1.803	54.182	3.733	49.113	1.263	115.318	2.691
	710.056	104.969	1.803	54.312	3.734	49.131	1.263	115.068	2.692
	710.51	105.12	1.801	54.424	3.736	49.116	1.263	114.806	2.692
	710.964	105.293	1.801	54.529	3.737	49.128	1.263	114.563	2.692
	711.418	105.455	1.8	54.65	3.738	49.141	1.263	114.32	2.692
	711.872	105.624	1.799	54.771	3.741	49.132	1.254	114.052	2.692
	712.326	105.802	1.799	54.875	3.743	49.139	1.244	113.772	2.692
	712.78	105.986	1.798	54.994	3.744	49.147	1.236	113.516	2.691
	713.234	106.165	1.798	55.106	3.747	49.168	1.231	113.239	2.692
	713.688	106.333	1.797	55.224	3.748	49.171	1.227	112.98	2.691
	714.142	106.526	1.797	55.341	3.75	49.187	1.221	112.712	2.69
	714.596	106.701	1.796	55.465	3.753	49.204	1.219	112.429	2.69
	715.05	106.875	1.795	55.597	3.754	49.223	1.216	112.148	2.689
	715.504	107.09	1.794	55.724	3.757	49.247	1.213	111.875	2.688
	715.958	107.286	1.793	55.845	3.76	49.277	1.209	111.602	2.687
	716.412	107.469	1.792	55.983	3.761	49.3	1.207	111.326	2.686
	716.866	107.658	1.792	56.102	3.763	49.322	1.204	111.049	2.686
	717.32	107.86	1.791	56.222	3.767	49.349	1.202	110.754	2.685
	717.774	108.049	1.79	56.355	3.769	49.37	1.2	110.457	2.684
	718.228	108.249	1.789	56.472	3.771	49.394	1.197	110.191	2.683
	718.682	108.45	1.787	56.602	3.773	49.425	1.195	109.915	2.682
	719.136	108.659	1.786	56.73	3.776	49.477	1.194	109.63	2.681
	719.59	108.874	1.785	56.845	3.779	49.519	1.192	109.353	2.681
	720.044	109.08	1.784	57	3.781	49.537	1.19	109.05	2.68
	720.498	109.294	1.788	57.102	3.783	49.576	1.188	108.759	2.693
	720.952	109.489	1.796	57.224	3.786	49.623	1.186	108.463	2.698
	721.406	109.725	1.8	57.378	3.79	49.659	1.184	108.19	2.704
	721.86	109.921	1.803	57.505	3.793	49.709	1.182	107.91	2.708
	722.314	110.142	1.806	57.653	3.796	49.743	1.18	107.622	2.71
	722.768	110.356	1.808	57.767	3.799	49.797	1.178	107.337	2.713
	723.222	110.601	1.809	57.884	3.803	49.855	1.176	107.055	2.716
	723.676	110.808	1.81	58.023	3.808	49.877	1.175	106.765	2.719
	724.13	111.023	1.81	58.145	3.813	49.944	1.174	106.479	2.721
	724.584	111.247	1.812	58.285	3.823	49.985	1.172	106.19	2.724
	725.038	111.495	1.812	58.402	3.823	50.045	1.17	105.899	2.726
	725.492	111.711	1.812	58.558	3.823	50.095	1.17	105.605	2.729
	725.946	111.943	1.813	58.671	3.823	50.16	1.168	105.328	2.732
	726.4	112.173	1.813	58.809	3.824	50.202	1.166	105.053	2.734
	726.854	112.424	1.813	58.93	3.825	50.276	1.164	104.779	2.736
	727.308	112.646	1.813	59.062	3.825	50.349	1.162	104.479	2.739
	727.762	112.88	1.814	59.193	3.825	50.4	1.16	104.216	2.741
	728.216	113.109	1.813	59.317	3.825	50.47	1.159	103.939	2.744
	728.67	113.351	1.813	59.451	3.825	50.536	1.158	103.643	2.746
	729.124	113.592	1.814	59.579	3.826	50.604	1.156	103.367	2.749
	729.578	113.83	1.814	59.712	3.827	50.662	1.155	103.103	2.751
	730.032	114.065	1.816	59.839	3.828	50.745	1.153	102.846	2.754
	730.486	114.302	1.815	59.954	3.828	50.802	1.152	102.566	2.756
	730.94	114.537	1.815	60.082	3.828	50.872	1.15	102.29	2.759
	731.394	114.792	1.816	60.188	3.829	50.96	1.148	102.013	2.762
	731.848	115.033	1.816	60.329	3.83	51.032	1.147	101.758	2.765
	732.302	115.272	1.817	60.443	3.83	51.113	1.145	101.505	2.768
	732.756	115.504	1.818	60.565	3.831	51.192	1.144	101.227	2.772
	733.21	115.754	1.818	60.702	3.832	51.263	1.142	100.974	2.775
	733.664	115.995	1.818	60.798	3.832	51.349	1.14	100.724	2.779
	734.118	116.24	1.819	60.917	3.832	51.425	1.139	100.457	2.783
	734.572	116.471	1.818	61.041	3.833	51.503	1.137	100.209	2.787
	735.026	116.71	1.819	61.131	3.834	51.597	1.135	99.97	2.791
	735.48	116.953	1.819	61.248	3.834	51.68	1.133	99.708	2.798
	735.934	117.186	1.82	61.367	3.835	51.777	1.131	99.463	2.81
	736.388	117.422	1.819	61.477	3.837	51.855	1.13	99.242	2.816
	736.842	117.668	1.821	61.59	3.836	51.936	1.128	98.983	2.816
	737.296	117.904	1.821	61.691	3.837	52.035	1.126	98.757	2.815
	737.75	118.145	1.822	61.803	3.836	52.139	1.124	98.523	2.816
	738.204	118.378	1.822	61.89	3.834	52.235	1.122	98.293	2.817
	738.658	118.601	1.822	61.98	3.833	52.328	1.121	98.056	2.817
	739.112	118.824	1.823	62.105	3.832	52.439	1.118	97.843	2.817
	739.566	119.06	1.823	62.186	3.832	52.533	1.116	97.625	2.817
	740.02	119.288	1.823	62.294	3.832	52.627	1.113	97.399	2.819
	740.474	119.517	1.824	62.384	3.832	52.741	1.111	97.175	2.82
	740.928	119.742	1.824	62.47	3.834	52.834	1.108	96.973	2.82
	741.382	119.967	1.825	62.549	3.834	52.938	1.106	96.774	2.821
	741.836	120.196	1.825	62.656	3.834	53.036	1.104	96.556	2.822
	742.29	120.417	1.826	62.729	3.835	53.144	1.101	96.371	2.823
	742.744	120.624	1.826	62.796	3.837	53.254	1.098	96.148	2.824
	743.198	120.843	1.827	62.888	3.837	53.362	1.095	95.965	2.825
	743.652	121.054	1.828	62.969	3.837	53.48	1.092	95.784	2.826
	744.106	121.258	1.828	63.052	3.839	53.581	1.089	95.575	2.828
	744.56	121.467	1.828	63.097	3.839	53.681	1.087	95.399	2.829
	745.014	121.673	1.829	63.187	3.84	53.806	1.082	95.228	2.831
	745.468	121.86	1.829	63.264	3.841	53.929	1.079	95.044	2.833
	745.922	122.068	1.83	63.309	3.843	54.044	1.074	94.876	2.835
	746.376	122.27	1.831	63.379	3.843	54.152	1.068	94.699	2.84
	746.83	122.453	1.832	63.45	3.844	54.272	1.057	94.524	2.841
	747.284	122.642	1.832	63.509	3.847	54.414	1.056	94.371	2.841
	747.738	122.831	1.832	63.545	3.848	54.529	1.054	94.203	2.841
	748.192	123.011	1.833	63.6	3.849	54.646	1.051	94.049	2.841
	748.646	123.193	1.833	63.651	3.85	54.781	1.051	93.895	2.838
	749.1	123.361	1.834	63.705	3.852	54.899	1.048	93.747	2.831
	749.554	123.531	1.835	63.753	3.853	55.021	1.047	93.605	2.828
	750.008	123.696	1.835	63.802	3.855	55.157	1.045	93.462	2.825
	750.462	123.85	1.836	63.822	3.856	55.288	1.043	93.322	2.822
	750.916	124.013	1.837	63.872	3.857	55.414	1.041	93.195	2.821
	751.37	124.176	1.838	63.91	3.858	55.554	1.039	93.063	2.82
	751.824	124.312	1.838	63.921	3.86	55.686	1.037	92.943	2.818
	752.278	124.47	1.839	63.961	3.861	55.823	1.034	92.819	2.817
	752.732	124.615	1.839	63.977	3.863	55.962	1.033	92.694	2.816
	753.186	124.74	1.84	64.016	3.865	56.094	1.031	92.588	2.816
	753.64	124.875	1.841	64.039	3.866	56.246	1.029	92.473	2.815
	754.094	125.012	1.842	64.065	3.867	56.379	1.027	92.364	2.815
	754.548	125.144	1.843	64.082	3.869	56.523	1.025	92.268	2.815
	755.002	125.268	1.844	64.095	3.87	56.673	1.023	92.168	2.814
	755.456	125.382	1.845	64.125	3.871	56.823	1.021	92.07	2.814
	755.91	125.483	1.846	64.115	3.873	56.968	1.019	91.979	2.814
	756.364	125.58	1.848	64.126	3.875	57.128	1.018	91.9	2.814
	756.818	125.698	1.85	64.124	3.877	57.258	1.013	91.811	2.814
	757.272	125.783	1.851	64.135	3.878	57.403	1.004	91.723	2.805
	757.726	125.889	1.852	64.138	3.881	57.573	0.999	91.65	2.802
	758.18	125.976	1.855	64.142	3.882	57.718	0.994	91.58	2.799
	758.634	126.067	1.859	64.149	3.884	57.88	0.991	91.513	2.796
	759.088	126.142	1.861	64.124	3.886	58.046	0.988	91.449	2.796
	759.542	126.215	1.861	64.126	3.888	58.187	0.984	91.388	2.794
	759.996	126.29	1.862	64.128	3.89	58.352	0.982	91.326	2.793
	760.45	126.35	1.861	64.105	3.892	58.512	0.979	91.28	2.792
	760.904	126.431	1.863	64.093	3.894	58.67	0.976	91.234	2.789
	761.358	126.473	1.863	64.085	3.897	58.832	0.974	91.196	2.789
	761.812	126.541	1.864	64.078	3.899	58.992	0.971	91.147	2.789
	762.266	126.605	1.864	64.064	3.901	59.154	0.969	91.103	2.788
	762.72	126.625	1.864	64.073	3.903	59.327	0.967	91.071	2.788
	763.174	126.682	1.864	64.043	3.906	59.5	0.965	91.044	2.787
	763.628	126.718	1.866	64.01	3.908	59.675	0.963	91.018	2.787
	764.082	126.752	1.865	63.975	3.91	59.841	0.962	90.991	2.786
	764.536	126.796	1.866	63.958	3.914	60.007	0.959	90.979	2.787
	764.99	126.814	1.867	63.946	3.919	60.174	0.957	90.964	2.786
	765.444	126.847	1.867	63.93	3.922	60.358	0.955	90.96	2.785
	765.898	126.857	1.868	63.909	3.928	60.537	0.953	90.952	2.786
	766.352	126.878	1.868	63.874	3.935	60.699	0.952	90.932	2.787
	766.806	126.89	1.868	63.865	3.942	60.882	0.95	90.96	2.786
	767.26	126.9	1.869	63.832	3.946	61.076	0.948	90.952	2.786
	767.714	126.916	1.87	63.805	3.948	61.249	0.946	90.946	2.787
	768.168	126.905	1.87	63.781	3.951	61.432	0.945	90.97	2.786
	768.622	126.913	1.87	63.76	3.953	61.619	0.943	90.976	2.786
	769.076	126.907	1.871	63.74	3.954	61.784	0.941	90.993	2.787
	769.53	126.918	1.872	63.697	3.957	61.961	0.939	91.016	2.786
	769.984	126.904	1.873	63.699	3.957	62.166	0.937	91.042	2.787
	770.438	126.894	1.872	63.68	3.958	62.339	0.936	91.072	2.787
	770.892	126.884	1.873	63.642	3.959	62.538	0.934	91.103	2.787
	771.346	126.874	1.874	63.602	3.96	62.719	0.933	91.124	2.786
	771.8	126.86	1.875	63.596	3.961	62.914	0.93	91.157	2.786
	772.254	126.837	1.875	63.588	3.961	63.089	0.93	91.2	2.786
	772.708	126.818	1.875	63.566	3.962	63.256	0.927	91.242	2.787
	773.162	126.804	1.876	63.535	3.962	63.459	0.925	91.299	2.788
	773.616	126.783	1.876	63.516	3.963	63.676	0.923	91.35	2.787
	774.07	126.759	1.877	63.492	3.964	63.86	0.922	91.405	2.788
	774.524	126.742	1.879	63.483	3.964	64.036	0.92	91.445	2.788
	774.978	126.701	1.88	63.462	3.964	64.241	0.917	91.504	2.789
	775.432	126.672	1.88	63.458	3.964	64.422	0.916	91.559	2.79
	775.886	126.644	1.881	63.434	3.963	64.61	0.915	91.623	2.793
	776.34	126.636	1.882	63.427	3.964	64.817	0.911	91.692	2.796
	776.794	126.609	1.883	63.428	3.963	65.028	0.91	91.759	2.795
	777.248	126.576	1.884	63.41	3.963	65.213	0.908	91.831	2.793
	777.702	126.542	1.885	63.414	3.964	65.396	0.906	91.892	2.789
	778.156	126.517	1.885	63.402	3.962	65.586	0.905	91.97	2.788
	778.61	126.479	1.886	63.404	3.961	65.801	0.902	92.037	2.786
	779.064	126.46	1.887	63.406	3.96	65.994	0.9	92.119	2.785
	779.518	126.429	1.888	63.415	3.959	66.166	0.898	92.193	2.783
	779.972	126.406	1.889	63.414	3.959	66.371	0.896	92.277	2.781
	780.426	126.391	1.89	63.423	3.957	66.573	0.893	92.354	2.78
	780.88	126.361	1.891	63.454	3.955	66.769	0.892	92.453	2.778
	781.334	126.341	1.89	63.436	3.953	66.968	0.889	92.517	2.775
	781.788	126.305	1.892	63.474	3.95	67.155	0.886	92.607	2.773
	782.242	126.291	1.893	63.48	3.947	67.335	0.884	92.715	2.77
	782.696	126.264	1.893	63.503	3.943	67.546	0.881	92.788	2.767
	783.15	126.243	1.895	63.521	3.938	67.746	0.878	92.878	2.763
	783.604	126.232	1.895	63.538	3.926	67.946	0.876	92.977	2.758
	784.058	126.212	1.896	63.597	3.922	68.135	0.873	93.058	2.744
	784.512	126.205	1.896	63.64	3.924	68.316	0.87	93.159	2.744
	784.966	126.193	1.897	63.666	3.925	68.522	0.867	93.245	2.744
	785.42	126.187	1.898	63.7	3.927	68.71	0.864	93.337	2.744
	785.874	126.175	1.898	63.728	3.928	68.9	0.86	93.434	2.744
	786.328	126.175	1.899	63.755	3.93	69.083	0.856	93.522	2.744
	786.782	126.173	1.9	63.828	3.93	69.295	0.853	93.628	2.745
	787.236	126.169	1.902	63.87	3.933	69.477	0.848	93.71	2.746
	787.69	126.18	1.902	63.937	3.934	69.665	0.84	93.785	2.751
	788.144	126.186	1.902	63.995	3.935	69.855	0.834	93.89	2.753
	788.598	126.206	1.903	64.068	3.937	70.038	0.832	93.987	2.755
	789.052	126.208	1.904	64.13	3.937	70.24	0.831	94.067	2.764
	789.506	126.225	1.905	64.191	3.939	70.429	0.83	94.146	2.769
	789.96	126.245	1.906	64.261	3.94	70.596	0.829	94.245	2.774
	790.414	126.262	1.907	64.345	3.942	70.801	0.828	94.322	2.777
	790.868	126.29	1.907	64.408	3.944	70.977	0.826	94.404	2.78
	791.322	126.327	1.908	64.492	3.946	71.161	0.825	94.493	2.782
	791.776	126.352	1.909	64.59	3.946	71.338	0.823	94.572	2.785
	792.23	126.386	1.91	64.662	3.947	71.532	0.822	94.641	2.787
	792.684	126.419	1.91	64.76	3.949	71.708	0.821	94.728	2.787
	793.138	126.466	1.911	64.854	3.95	71.887	0.82	94.799	2.79
	793.592	126.519	1.912	64.946	3.951	72.073	0.817	94.878	2.79
	794.046	126.553	1.913	65.053	3.953	72.257	0.815	94.952	2.791
	794.5	126.613	1.914	65.152	3.954	72.426	0.814	95.016	2.793
	794.954	126.665	1.914	65.269	3.957	72.583	0.812	95.079	2.794
	795.408	126.74	1.915	65.382	3.958	72.775	0.81	95.143	2.795
	795.862	126.787	1.916	65.494	3.958	72.929	0.808	95.204	2.796
	796.316	126.85	1.917	65.604	3.961	73.106	0.807	95.246	2.796
	796.77	126.913	1.917	65.722	3.962	73.265	0.803	95.305	2.796
	797.224	126.996	1.918	65.838	3.964	73.462	0.801	95.337	2.796
	797.678	127.069	1.919	65.957	3.964	73.606	0.799	95.375	2.797
	798.132	127.156	1.92	66.099	3.964	73.759	0.796	95.42	2.798
	798.586	127.235	1.92	66.211	3.963	73.957	0.792	95.466	2.798
	799.04	127.332	1.922	66.354	3.963	74.105	0.789	95.496	2.798
	799.494	127.409	1.922	66.492	3.963	74.26	0.784	95.517	2.799
	799.948	127.513	1.923	66.621	3.964	74.411	0.775	95.54	2.799
	800.402	127.604	1.924	66.759	3.966	74.583	0.77	95.56	2.798
	800.856	127.707	1.924	66.894	3.972	74.729	0.77	95.564	2.799
	801.31	127.814	1.926	67.032	3.969	74.866	0.769	95.571	2.799
	801.764	127.921	1.926	67.183	3.966	75.028	0.769	95.576	2.797
	802.218	128.021	1.927	67.314	3.964	75.179	0.769	95.592	2.798
	802.672	128.138	1.928	67.47	3.962	75.318	0.768	95.579	2.796
	803.126	128.249	1.928	67.619	3.959	75.463	0.768	95.563	2.796
	803.58	128.377	1.93	67.76	3.955	75.607	0.768	95.549	2.794
	804.034	128.481	1.93	67.914	3.953	75.745	0.767	95.523	2.793
	804.488	128.614	1.931	68.068	3.95	75.882	0.767	95.505	2.79
	804.942	128.741	1.932	68.211	3.946	76.026	0.767	95.478	2.788
	805.396	128.871	1.932	68.374	3.943	76.158	0.767	95.441	2.785
	805.85	129	1.933	68.535	3.94	76.281	0.766	95.385	2.78
	806.304	129.147	1.934	68.7	3.936	76.438	0.766	95.334	2.779
	806.758	129.278	1.935	68.853	3.931	76.546	0.766	95.284	2.779
	807.212	129.408	1.936	69.007	3.927	76.668	0.765	95.234	2.778
	807.666	129.55	1.936	69.178	3.923	76.784	0.765	95.152	2.778
	808.12	129.69	1.937	69.318	3.918	76.93	0.764	95.079	2.776
	808.574	129.825	1.937	69.478	3.914	77.04	0.764	94.999	2.775
	809.028	129.969	1.938	69.649	3.908	77.151	0.764	94.921	2.772
	809.482	130.114	1.939	69.806	3.904	77.285	0.763	94.826	2.771
	809.936	130.262	1.941	69.951	3.9	77.387	0.763	94.742	2.768
	810.39	130.41	1.941	70.119	3.896	77.502	0.762	94.644	2.763
	810.844	130.558	1.942	70.28	3.892	77.591	0.762	94.542	2.763
	811.298	130.701	1.943	70.437	3.889	77.703	0.744	94.412	2.763
	811.752	130.85	1.944	70.598	3.885	77.8	0.733	94.298	2.763
	812.206	131.006	1.944	70.769	3.881	77.915	0.724	94.175	2.763
	812.66	131.156	1.946	70.915	3.878	78.004	0.716	94.049	2.763
	813.114	131.311	1.946	71.079	3.875	78.101	0.709	93.92	2.763
	813.568	131.446	1.946	71.21	3.871	78.198	0.703	93.779	2.763
	814.022	131.605	1.946	71.38	3.868	78.303	0.697	93.619	2.763
	814.476	131.759	1.947	71.525	3.864	78.363	0.689	93.493	2.762
	814.93	131.896	1.948	71.683	3.861	78.461	0.682	93.319	2.763
	815.384	132.048	1.947	71.836	3.858	78.526	0.673	93.172	2.762
	815.838	132.194	1.948	71.965	3.854	78.62	0.657	92.971	2.762
	816.292	132.35	1.949	72.117	3.852	78.676	0.654	92.81	2.762
	816.746	132.49	1.948	72.271	3.848	78.761	0.652	92.63	2.762
	817.2	132.63	1.948	72.396	3.844	78.849	0.65	92.458	2.762
	817.654	132.782	1.947	72.567	3.841	78.912	0.648	92.294	2.761
	818.108	132.923	1.954	72.705	3.838	78.99	0.646	92.083	2.771
	818.562	133.073	1.961	72.833	3.834	79.068	0.644	91.884	2.778
	819.016	133.208	1.965	72.971	3.83	79.138	0.642	91.673	2.783
	819.47	133.338	1.966	73.097	3.825	79.165	0.64	91.488	2.786
	819.924	133.482	1.968	73.243	3.822	79.243	0.639	91.289	2.79
	820.378	133.613	1.968	73.355	3.817	79.289	0.637	91.074	2.793
	820.832	133.757	1.969	73.474	3.812	79.348	0.636	90.851	2.796
	821.286	133.88	1.971	73.619	3.806	79.405	0.635	90.635	2.798
	821.74	134.005	1.974	73.753	3.799	79.447	0.633	90.408	2.8
	822.194	134.139	1.976	73.869	3.79	79.489	0.632	90.198	2.802
	822.648	134.259	1.979	73.971	3.776	79.523	0.631	89.951	2.804
	823.102	134.373	1.981	74.094	3.69	79.591	0.63	89.724	2.805
	823.556	134.498	1.983	74.205	3.642	79.621	0.63	89.483	2.807
	824.01	134.612	1.985	74.327	3.642	79.651	0.629	89.244	2.809
	824.464	134.715	1.986	74.424	3.642	79.692	0.628	89.002	2.809
	824.918	134.839	1.988	74.528	3.642	79.728	0.627	88.767	2.81
	825.372	134.935	1.989	74.627	3.641	79.749	0.627	88.529	2.812
	825.826	135.037	1.99	74.736	3.641	79.786	0.626	88.31	2.812
	826.28	135.13	1.991	74.836	3.641	79.822	0.626	88.043	2.813
	826.734	135.23	1.991	74.916	3.641	79.838	0.625	87.798	2.814
	827.188	135.313	1.992	75.003	3.641	79.851	0.625	87.53	2.815
	827.642	135.406	1.993	75.095	3.64	79.871	0.624	87.29	2.815
	828.096	135.491	1.995	75.19	3.64	79.892	0.624	87.039	2.815
	828.55	135.575	1.994	75.272	3.64	79.913	0.624	86.792	2.816
	829.004	135.643	1.995	75.354	3.648	79.933	0.623	86.556	2.815
	829.458	135.718	1.997	75.437	3.659	79.941	0.624	86.3	2.815
	829.912	135.784	1.997	75.49	3.666	79.945	0.622	86.038	2.815
	830.366	135.848	1.998	75.564	3.671	79.946	0.623	85.787	2.815
	830.82	135.919	1.999	75.625	3.675	79.958	0.623	85.534	2.815
	831.274	135.975	2	75.69	3.679	79.956	0.623	85.289	2.815
	831.728	136.027	2.001	75.754	3.682	79.966	0.623	85.044	2.814
	832.182	136.073	2.003	75.816	3.685	79.952	0.623	84.808	2.815
	832.636	136.123	2.006	75.892	3.687	79.959	0.623	84.555	2.815
	833.09	136.152	2.006	75.948	3.689	79.952	0.623	84.313	2.815
	833.544	136.205	2.009	76.008	3.692	79.953	0.623	84.061	2.815
	833.998	136.229	2.009	76.06	3.694	79.947	0.624	83.828	2.814
	834.452	136.255	2.012	76.084	3.696	79.926	0.624	83.596	2.814
	834.906	136.284	2.013	76.129	3.698	79.922	0.624	83.361	2.815
	835.36	136.303	2.015	76.175	3.699	79.912	0.624	83.122	2.815
	835.814	136.303	2.017	76.214	3.702	79.897	0.625	82.889	2.815
	836.268	136.334	2.019	76.245	3.704	79.884	0.625	82.668	2.815
	836.722	136.342	2.02	76.276	3.705	79.868	0.626	82.444	2.814
	837.176	136.345	2.022	76.326	3.706	79.844	0.626	82.225	2.814
	837.63	136.34	2.025	76.356	3.707	79.827	0.627	82.008	2.816
	838.084	136.34	2.026	76.378	3.709	79.81	0.628	81.799	2.815
	838.538	136.324	2.027	76.412	3.711	79.77	0.628	81.591	2.816
	838.992	136.322	2.03	76.429	3.712	79.744	0.629	81.38	2.816
	839.446	136.311	2.032	76.443	3.714	79.73	0.629	81.18	2.816
	839.9	136.294	2.032	76.461	3.714	79.709	0.629	80.998	2.817
	840.354	136.256	2.034	76.474	3.716	79.67	0.63	80.807	2.817
	840.808	136.244	2.037	76.486	3.717	79.641	0.631	80.617	2.818
	841.262	136.201	2.038	76.505	3.718	79.622	0.632	80.437	2.819
	841.716	136.185	2.04	76.507	3.719	79.584	0.633	80.257	2.82
	842.17	136.15	2.041	76.512	3.721	79.552	0.634	80.092	2.82
	842.624	136.104	2.043	76.512	3.721	79.512	0.633	79.924	2.821
	843.078	136.059	2.044	76.519	3.723	79.479	0.633	79.774	2.821
	843.532	136.013	2.046	76.521	3.723	79.438	0.633	79.605	2.837
	843.986	135.976	2.048	76.512	3.725	79.404	0.633	79.469	2.845
	844.44	135.912	2.049	76.518	3.726	79.372	0.633	79.35	2.851
	844.894	135.846	2.052	76.516	3.727	79.329	0.632	79.196	2.857
	845.348	135.793	2.054	76.49	3.727	79.286	0.631	79.077	2.861
	845.802	135.742	2.055	76.476	3.728	79.248	0.631	78.955	2.866
	846.256	135.663	2.056	76.488	3.729	79.205	0.629	78.833	2.87
	846.71	135.596	2.058	76.474	3.73	79.156	0.629	78.724	2.874
	847.164	135.529	2.06	76.448	3.732	79.105	0.628	78.611	2.88
	847.618	135.469	2.062	76.456	3.733	79.061	0.627	78.523	2.883
	848.072	135.396	2.064	76.427	3.734	79.02	0.626	78.439	2.888
	848.526	135.314	2.067	76.392	3.736	78.973	0.626	78.353	2.892
	848.98	135.237	2.069	76.384	3.736	78.923	0.626	78.294	2.896
	849.434	135.154	2.07	76.363	3.738	78.869	0.625	78.212	2.901
	849.888	135.072	2.073	76.338	3.738	78.823	0.625	78.157	2.905
	850.342	134.99	2.075	76.322	3.741	78.764	0.625	78.1	2.909
	850.796	134.905	2.078	76.293	3.742	78.722	0.625	78.048	2.912
	851.25	134.823	2.08	76.268	3.743	78.674	0.625	78.018	2.916
	851.704	134.734	2.083	76.238	3.745	78.618	0.625	77.988	2.921
	852.158	134.644	2.086	76.209	3.745	78.551	0.626	77.965	2.924
	852.612	134.546	2.089	76.189	3.748	78.503	0.626	77.943	2.928
	853.066	134.462	2.092	76.156	3.75	78.444	0.626	77.944	2.931
	853.52	134.344	2.096	76.131	3.752	78.378	0.627	77.939	2.935
	853.974	134.275	2.1	76.092	3.754	78.319	0.637	77.934	2.938
	854.428	134.182	2.106	76.072	3.756	78.272	0.643	77.964	2.941
	854.882	134.067	2.112	76.031	3.759	78.201	0.646	77.975	2.944
	855.336	133.987	2.113	76.005	3.761	78.136	0.65	78.002	2.946
	855.79	133.883	2.116	75.948	3.764	78.097	0.653	78.042	2.949
	856.244	133.786	2.118	75.932	3.767	78.022	0.656	78.085	2.952
	856.698	133.694	2.119	75.889	3.771	77.953	0.658	78.135	2.954
	857.152	133.587	2.122	75.849	3.79	77.91	0.661	78.195	2.957
	857.606	133.491	2.125	75.81	3.802	77.829	0.662	78.266	2.958
	858.06	133.393	2.129	75.787	3.811	77.758	0.666	78.33	2.96
	858.514	133.292	2.132	75.744	3.82	77.696	0.669	78.409	2.961
	858.968	133.192	2.135	75.696	3.828	77.629	0.671	78.487	2.96
	859.422	133.089	2.139	75.679	3.835	77.547	0.673	78.58	2.955
	859.876	132.98	2.141	75.645	3.843	77.509	0.675	78.688	2.961
	860.33	132.88	2.146	75.602	3.85	77.427	0.678	78.783	2.969
	860.784	132.782	2.148	75.555	3.857	77.36	0.68	78.904	2.975
	861.238	132.67	2.151	75.532	3.864	77.288	0.683	79.013	2.982
	861.692	132.576	2.155	75.512	3.871	77.223	0.684	79.144	2.989
	862.146	132.48	2.157	75.453	3.877	77.15	0.686	79.281	2.997
	862.6	132.377	2.162	75.418	3.883	77.076	0.689	79.423	3.006
	863.054	132.274	2.164	75.385	3.883	77	0.69	79.549	3.019
	863.508	132.168	2.167	75.359	3.886	76.914	0.693	79.716	3.031
	863.962	132.066	2.171	75.313	3.888	76.854	0.695	79.886	3.034
	864.416	131.961	2.174	75.285	3.89	76.775	0.697	80.046	3.035
	864.87	131.875	2.179	75.254	3.895	76.699	0.698	80.205	3.037
	865.324	131.781	2.182	75.231	3.898	76.616	0.7	80.387	3.038
	865.778	131.665	2.185	75.19	3.901	76.539	0.702	80.576	3.04
	866.232	131.57	2.189	75.153	3.905	76.463	0.703	80.761	3.042
	866.686	131.475	2.193	75.136	3.908	76.38	0.705	80.965	3.043
	867.14	131.379	2.196	75.099	3.912	76.303	0.707	81.157	3.044
	867.594	131.28	2.2	75.073	3.918	76.212	0.708	81.339	3.046
	868.048	131.189	2.204	75.039	3.923	76.138	0.71	81.554	3.047
	868.502	131.095	2.208	75.028	3.93	76.05	0.711	81.768	3.048
	868.956	130.996	2.212	75.006	3.94	75.979	0.712	81.985	3.049
	869.41	130.893	2.216	74.983	3.948	75.889	0.713	82.228	3.05
	869.864	130.81	2.22	74.961	3.948	75.811	0.715	82.44	3.051
	870.318	130.713	2.224	74.943	3.948	75.728	0.715	82.656	3.052
	870.772	130.62	2.228	74.913	3.948	75.635	0.715	82.906	3.052
	871.226	130.526	2.232	74.885	3.948	75.545	0.715	83.147	3.052
	871.68	130.407	2.237	74.875	3.948	75.456	0.717	83.394	3.053
	872.134	130.331	2.241	74.877	3.949	75.38	0.717	83.656	3.054
	872.588	130.243	2.245	74.861	3.948	75.275	0.718	83.887	3.054
	873.042	130.153	2.249	74.854	3.948	75.192	0.719	84.146	3.055
	873.496	130.065	2.254	74.845	3.949	75.098	0.721	84.388	3.055
	873.95	129.965	2.259	74.845	3.949	75.001	0.722	84.648	3.056
	874.404	129.874	2.263	74.852	3.948	74.912	0.727	84.902	3.056
	874.858	129.775	2.268	74.853	3.949	74.815	0.726	85.175	3.057
	875.312	129.69	2.273	74.843	3.949	74.741	0.724	85.451	3.056
	875.766	129.595	2.278	74.85	3.949	74.633	0.722	85.704	3.057
	876.22	129.501	2.283	74.875	3.95	74.538	0.72	85.978	3.057
	876.674	129.415	2.289	74.861	3.95	74.438	0.717	86.237	3.057
	877.128	129.339	2.294	74.871	3.949	74.351	0.716	86.514	3.057
	877.582	129.217	2.299	74.897	3.949	74.242	0.713	86.793	3.057
	878.036	129.139	2.305	74.916	3.957	74.164	0.712	87.071	3.057
	878.49	129.03	2.312	74.92	3.961	74.055	0.708	87.369	3.057
	878.944	128.943	2.318	74.958	3.963	73.957	0.706	87.639	3.057
	879.398	128.865	2.324	74.981	3.965	73.864	0.703	87.914	3.057
	879.852	128.76	2.329	75.014	3.967	73.76	0.701	88.183	3.057
	880.306	128.663	2.336	75.032	3.968	73.66	0.698	88.46	3.059
	880.76	128.582	2.341	75.07	3.97	73.565	0.695	88.737	3.059
	881.214	128.483	2.349	75.099	3.972	73.459	0.691	89.033	3.059
	881.668	128.384	2.354	75.152	3.973	73.359	0.688	89.303	3.059
	882.122	128.282	2.36	75.196	3.973	73.257	0.674	89.593	3.06
	882.576	128.193	2.367	75.227	3.975	73.16	0.657	89.859	3.06
	883.03	128.1	2.373	75.279	3.976	73.059	0.643	90.143	3.061
	883.484	127.995	2.38	75.33	3.975	72.955	0.626	90.415	3.06
	883.938	127.899	2.386	75.388	3.977	72.854	0.608	90.703	3.061
	884.392	127.806	2.39	75.45	3.977	72.751	0.594	90.967	3.061
	884.846	127.695	2.397	75.506	3.979	72.649	0.593	91.248	3.06
	885.3	127.608	2.402	75.58	3.979	72.549	0.593	91.533	3.061
	885.754	127.503	2.407	75.635	3.979	72.444	0.592	91.8	3.061
	886.208	127.4	2.412	75.713	3.98	72.33	0.591	92.067	3.061
	886.662	127.288	2.416	75.785	3.98	72.232	0.59	92.328	3.061
	887.116	127.187	2.421	75.865	3.981	72.117	0.59	92.596	3.061
	887.57	127.084	2.426	75.943	3.982	72.007	0.589	92.859	3.061
	888.024	126.965	2.431	76.01	3.982	71.9	0.588	93.12	3.061
	888.478	126.87	2.436	76.115	3.984	71.795	0.588	93.388	3.06
	888.932	126.755	2.442	76.2	3.983	71.686	0.587	93.65	3.06
	889.386	126.653	2.446	76.308	3.984	71.592	0.587	93.891	3.06
	889.84	126.529	2.462	76.396	3.984	71.49	0.586	94.139	3.06
	890.294	126.432	2.479	76.508	3.986	71.37	0.585	94.385	3.06
	890.748	126.312	2.493	76.602	3.986	71.268	0.584	94.622	3.06
	891.202	126.186	2.506	76.702	3.986	71.154	0.583	94.857	3.059
	891.656	126.078	2.519	76.816	3.986	71.063	0.583	95.105	3.059
	892.11	125.969	2.532	76.925	3.987	70.947	0.581	95.33	3.059
	892.564	125.844	2.548	77.047	3.988	70.837	0.581	95.558	3.059
	893.018	125.713	2.569	77.166	3.988	70.749	0.58	95.773	3.057
	893.472	125.609	2.574	77.301	3.988	70.627	0.576	96.01	3.057
	893.926	125.467	2.58	77.42	3.99	70.518	0.57	96.212	3.057
	894.38	125.361	2.585	77.551	3.99	70.403	0.566	96.424	3.056
	894.834	125.223	2.589	77.675	3.991	70.302	0.562	96.63	3.056
	895.288	125.107	2.593	77.809	3.993	70.201	0.559	96.823	3.056
	895.742	124.96	2.597	77.952	3.993	70.084	0.556	97.037	3.056
	896.196	124.845	2.602	78.083	3.994	69.982	0.552	97.228	3.055
	896.65	124.695	2.606	78.216	3.995	69.862	0.55	97.418	3.054
	897.104	124.562	2.609	78.39	3.997	69.771	0.546	97.604	3.054
	897.558	124.428	2.614	78.532	3.997	69.643	0.543	97.777	3.054
	898.012	124.293	2.618	78.698	4	69.546	0.54	97.953	3.053
	898.466	124.156	2.621	78.849	4.002	69.434	0.536	98.122	3.052
	898.92	124.026	2.625	79.005	4.004	69.329	0.533	98.287	3.053
	899.374	123.875	2.63	79.169	4.006	69.219	0.529	98.46	3.052
	899.828	123.743	2.632	79.33	4.008	69.104	0.525	98.603	3.051
	900.282	123.598	2.636	79.506	4.01	68.996	0.519	98.741	3.05
	900.736	123.452	2.639	79.673	4.012	68.886	0.501	98.873	3.05
	901.19	123.308	2.642	79.845	4.014	68.771	0.494	99.014	3.05
	901.644	123.154	2.646	80.037	4.015	68.671	0.491	99.144	3.049
	902.098	123.014	2.649	80.194	4.017	68.555	0.487	99.292	3.049
	902.552	122.856	2.653	80.384	4.018	68.459	0.484	99.386	3.047
	903.006	122.706	2.655	80.554	4.018	68.338	0.482	99.507	3.047
	903.46	122.551	2.658	80.744	4.02	68.24	0.479	99.62	3.046
	903.914	122.401	2.661	80.933	4.018	68.123	0.477	99.725	3.046
	904.368	122.252	2.665	81.133	4.016	68.003	0.473	99.819	3.045
	904.822	122.099	2.668	81.326	4.013	67.886	0.471	99.916	3.044
	905.276	121.946	2.671	81.521	4.015	67.779	0.468	100	3.044
	905.73	121.788	2.673	81.722	4.017	67.667	0.466	100.072	3.043
	906.184	121.626	2.676	81.92	4.019	67.56	0.464	100.155	3.043
	906.638	121.476	2.68	82.117	4.02	67.448	0.462	100.236	3.043
[truncated: 14,002 more rows]

## Sheet: Figure S2F- hydrogel
	GFP	GelMA-mTz			+12.5μg/mL GFP-TCO			+50μg/mL GFP-TCO			+100μg/mL GFP-TCO
	Day 3	38.8073	40.03	41.3233	78.5993	81.033	77.74	187.741	194.748	190.542	342.177	316.764	313.536
	Day 7	40.6887	41.087	41.7587	72.9377	75.621	76.4575	167.374	177.459	161.328	284.503	269.695	300.807
	Day 14	43.0453	43.7185	45.493	67.7965	71.5335	72.6	148.575	156.005	159.261	271.116	280.564	297.402
	mCherry	GelMA-mTz			+12.5μg/mL GFP-TCO			+50μg/mL GFP-TCO			+100μg/mL GFP-TCO
	Day 3	57.4883	50.1043	52.7957	55.557	66.568	64.3373	54.875	62.0403	57.7735	87.95	77.309	71.747
	Day 7	51.413	49.0857	51.0157	70.1795	62.096	61.033	64.9713	58.415	65.3943	88.179	90.3397	76.1593
	Day 14	53.0033	54.0535	58.3945	74.586	70.9895	57.3895	65.5345	68.5093	62.1025	64.3197	68.8433	66.3477

## Sheet: Figure S2H - mCh intensity on G
		GelMA										GelMA-GFP
	Day 1	30.1292	32.2345	30.0723	35.4273	32.955	31.6316	35.1237				53.9952	56.2838	59.5055	58.4816	62.6617	59.943	62.9823	58.6833
	Day 3	15.6265	14.9373	15.0935								49.7884	51.749	57.2314	83.1073	69.9481
	Day 7	14.3057	15.8993	12.1097	13.9902							72.6962	69.5301	64.543	61.0771	61.1449

## Sheet: Figure S2I
	Day 1	Day 3	Day 7
	0.891124	0.749154	0.918165
	0.902621	0.920564	0.895529
	0.916516	0.82437	0.938005
	0.873428	0.833621	0.900177
	0.861798	0.81617	0.907207
	0.862013	0.862003	0.915447
	0.948971	0.886831	0.88963
	0.941316	0.893061	0.88691
	0.928007	0.909653

[truncated: 26 more sheets: Figure 3E - Reporter Plot Profi, Figure 3F - PCC for square matr, Figure S3B, Figure S4B - mCh Flouresence vi, Figure S4B - mCh % activation, Figure S4E - PCC Heatmap D2,5,1, Figure 4B - GFP-iRFP & mCh-BFP , Fig 4D+S5C Dual reporter Fluore, Figure S5E - Dual Plot Profiles, Figure 5G - Myo Index and orien, Figure 5H, Figure 5J - Myo index on rows, Figure 5K - OOP of Rows, Figure S6B- Myotube Orientation, Figure S6C - Nuclear Alignment, Figure S6D- Plot profile of res, Figure S6H - Plot Profiles on N, Figure 6C- BFP% and Vegfr2% act, Figure 6G - BFP and Vegfr2 plot, Figure S7B - BFP intensity per  …]
